# Supplementary material for: Cryomicroscopy reveals the structural basis for a flexible hinge motion in the immunoglobulin M pentamer
Source: Nat Commun. 2022 Oct 23;13:6314. doi: 10.1038/s41467-022-34090-2 (PMC9588798; doi:10.1038/s41467-022-34090-2)
Supplement: Supplementary file 6 — Source Data [file 41467_2022_34090_MOESM6_ESM.xlsx]

## Sheet: Fig. 5
Fig. 5a	Time (s)	Donor	Acceptor		Time (s)	FRET			all FRET values			Fig.5b	Time (s)	FRET			all FRET values			Fig.5c	Time (s)	FRET			all FRET values
	0	31.5771	16.907		0	0.257595			0.257595				0	0.03948			0.03948				0	0.37607			0.44638
	0.03	34.9077	11.2841		0.03	0.147685			0.147685				0.03	0.143635			0.143635				0.03	0.380432			0.552262
	0.06	29.0422	6.27468		0.06	0.0723516			0.0723516				0.06	0.096685			0.096685				0.06	0.380253			0.451727
	0.09	22.6143	18.879		0.09	0.36852			0.36852				0.09	0.076292			0.076292				0.09	0.400975			0.397098
	0.12	20.579	27.7025		0.12	0.501294			0.501294				0.12	0.152512			0.152512				0.12	0.348103			0.378942
	0.15	18.9756	33.585		0.15	0.575209			0.575209				0.15	0.207142			0.207142				0.15	0.506927			0.429431
	0.18	19.267	29.0107		0.18	0.531565			0.531565				0.18	0.124882			0.124882				0.18	0.439128			0.772375
	0.21	23.7732	28.8309		0.21	0.473886			0.473886				0.21	0.267633			0.267633				0.21	0.415886			0.544184
	0.24	14.5718	29.5494		0.24	0.608255			0.608255				0.24	0.228279			0.228279				0.24	0.417587			0.766252
	0.27	13.1078	25.959		0.27	0.600843			0.600843				0.27	0.166539			0.166539				0.27	0.415887			0.567379
	0.3	17.1257	29.0887		0.3	0.563086			0.563086				0.3	0.0310192			0.0310192				0.3	0.321646			0.554337
	0.33	19.6041	30.0229		0.33	0.536421			0.536421				0.33	0.0671205			0.0671205				0.33	0.352833			0.440076
	0.36	17.643	23.9932		0.36	0.502081			0.502081				0.36	0.144613			0.144613				0.36	0.361426			0.418119
	0.39	16.305	33.3312		0.39	0.611475			0.611475				0.39	0.0818559			0.0818559				0.39	0.353271			0.362802
	0.42	15.1275	28.5778		0.42	0.59011			0.59011				0.42	0.10318			0.10318				0.42	0.403206			0.502596
	0.45	15.5843	35.7023		0.45	0.639832			0.639832				0.45	0.177341			0.177341				0.45	0.344052			0.654459
	0.48	16.9578	30.757		0.48	0.580568			0.580568				0.48	0.0691323			0.0691323				0.48	0.37846			0.391702
	0.51	15.5347	27.5291		0.51	0.573368			0.573368				0.51	0.125587			0.125587				0.51	0.410883			0.584548
	0.54	27.2221	13.5597		0.54	0.237037			0.237037				0.54	0.0384439			0.0384439				0.54	0.365149			0.707006
	0.57	34.2661	7.88583		0.57	0.0868606			0.0868606				0.57	-0.0705596			-0.0705596				0.57	0.480779			0.521606
	0.6	34.0179	8.02471		0.6	0.0906657			0.0906657				0.6	-0.0397995			-0.0397995				0.6	0.403777			0.394285
	0.63	29.1529	19.3207		0.63	0.310518			0.310518				0.63	0.0607934			0.0607934				0.63	0.398757			0.438595
	0.66	27.4994	7.81538		0.66	0.117231			0.117231				0.66	0.141227			0.141227				0.66	0.464466			0.535432
	0.69	32.5035	9.3921		0.69	0.124738			0.124738				0.69	0.0628443			0.0628443				0.69	0.459423			0.48576
	0.72	28.6591	19.4931		0.72	0.317073			0.317073				0.72	0.0298079			0.0298079				0.72	0.378763			0.630954
	0.75	13.0383	28.7819		0.75	0.628818			0.628818				0.75	0.283183			0.283183				0.75	0.471079			0.582483
	0.78	20.7736	28.6493		0.78	0.508148			0.508148				0.78	0.158097			0.158097				0.78	0.507837			0.447086
	0.81	19.183	29.4199		0.81	0.536566			0.536566				0.81	0.0902356			0.0902356				0.81	0.404187			0.516542
	0.84	19.1623	23.7127		0.84	0.476695			0.476695				0.84	0.146031			0.146031				0.84	0.38671			0.486409
	0.87	12.9247	30.479		0.87	0.645263			0.645263				0.87	0.201698			0.201698				0.87	0.451929			0.399067
	0.9	22.782	28.2199		0.9	0.479294			0.479294				0.9	0.124406			0.124406				0.9	0.302638			0.657128
	0.93	27.9854	12.3986		0.93	0.209993			0.209993				0.93	-0.163793			-0.163793				0.93	0.550611			0.449704
	0.96	17.2831	29.2835		0.96	0.562521			0.562521				0.96	0.0911022			0.0911022				0.96	0.118173			0.530966
	0.99	14.6471	26.5659		0.99	0.57888			0.57888				0.99	0.111763			0.111763				0.99	0.316506			0.572266
	1.02	13.5789	30.3345		1.02	0.632254			0.632254				1.02	0.00495517			0.00495517				1.02	0.253446			0.391531
	1.05	15.5856	28.7856		1.05	0.584461			0.584461				1.05	0.0581924			0.0581924				1.05	0.271303			0.525529
	1.08	15.2731	23.3555		1.08	0.532793			0.532793				1.08	0.239912			0.239912				1.08	0.467055			0.363497
	1.11	18.9695	25.5238		1.11	0.500106			0.500106				1.11	-0.0275319			-0.0275319				1.11	0.285074			0.350576
	1.14	26.9194	19.1524		1.14	0.327981			0.327981				1.14	0.0805452			0.0805452				1.14	0.335178			0.356706
	1.17	16.0048	31.4529		1.17	0.601087			0.601087				1.17	0.0575484			0.0575484				1.17	0.344701			0.395401
	1.2	16.5987	29.5248		1.2	0.575139			0.575139				1.2	0.0694507			0.0694507				1.2	0.458717			0.632161
	1.23	15.3848	26.9362		1.23	0.569997			0.569997				1.23	-0.0193226			-0.0193226				1.23	0.505168			0.485332
	1.26	25.0993	25.802		1.26	0.428262			0.428262				1.26	0.0079821			0.0079821				1.26	0.388322			0.49722
	1.29	16.7813	26.3543		1.29	0.541456			0.541456				1.29	0.0659746			0.0659746				1.29	0.470188			0.464944
	1.32	17.5066	28.3873		1.32	0.550744			0.550744				1.32	0.296257			0.296257				1.32	0.405744			0.588086
	1.35	10.515	29.6271		1.35	0.68589			0.68589				1.35	0.155517			0.155517				1.35	0.4211			0.494155
	1.38	31.8655	6.60036		1.38	0.0686361			0.0686361				1.38	0.015933			0.015933				1.38	0.277537			0.500381
	1.41	27.6149	8.94315		1.41	0.142365			0.142365				1.41	0.0637202			0.0637202				1.41	0.30234			0.610836
	1.44	33.1182	8.77615		1.44	0.109634			0.109634				1.44	0.312831			0.312831				1.44	0.443677			0.363779
	1.47	23.6553	21.4177		1.47	0.391875			0.391875				1.47	0.02585			0.02585				1.47	0.302285			0.426835
	1.5	14.408	25.7022		1.5	0.574212			0.574212				1.5	0.0816298			0.0816298				1.5	0.375673			0.38174
	1.53	23.1021	22.6175		1.53	0.413388			0.413388				1.53	0.0955798			0.0955798				1.53	0.36296			0.557844
	1.56	18.8888	23.6068		1.56	0.479278			0.479278				1.56	0.175678			0.175678				1.56	0.337404			0.635742
	1.59	15.4007	30.1016		1.59	0.599264			0.599264				1.59	-0.0542586			-0.0542586				1.59	0.338646			0.472591
	1.62	14.7401	28.9285		1.62	0.599856			0.599856				1.62	0.0624554			0.0624554				1.62	0.385478			0.451184
	1.65	15.7512	25.5144		1.65	0.549136			0.549136				1.65	0.193576			0.193576				1.65	0.473187			0.466341
	1.68	13.2778	28.4291		1.68	0.621239			0.621239				1.68	0.20833			0.20833				1.68	0.368419			0.402271
	1.71	16.4408	31.0126		1.71	0.590627			0.590627				1.71	0.0445672			0.0445672				1.71	0.203878			0.406443
	1.74	13.0088	27.3479		1.74	0.616304			0.616304				1.74	0.0961005			0.0961005				1.74	0.402327			0.631059
	1.77	17.3993	29.335		1.77	0.561261			0.561261				1.77	0.196191			0.196191				1.77	0.355592			0.514744
	1.8	24.4079	23.0062		1.8	0.403594			0.403594				1.8	0.0987349			0.0987349				1.8	0.400217			0.49302
	1.83	35.2861	6.73255		1.83	0.0594518			0.0594518				1.83	0.197816			0.197816				1.83	0.47			0.485454
	1.86	26.2239	9.88871		1.86	0.17245			0.17245				1.86	0.181829			0.181829				1.86	0.460556			0.414019
	1.89	33.0005	9.93163		1.89	0.132689			0.132689				1.89	0.18131			0.18131				1.89	0.57062			0.574001
	1.92	29.2804	9.66573		1.92	0.147724			0.147724				1.92	0.09506			0.09506				1.92	0.242928			0.695664
	1.95	36.3024	11.8561		1.95	0.150516			0.150516				1.95	0.0892587			0.0892587				1.95	0.345784			0.470753
	1.98	20.5906	22.3939		1.98	0.441261			0.441261				1.98	0.124483			0.124483				1.98	0.275541			0.452981
	2.01	27.4902	9.83455		2.01	0.162531			0.162531				2.01	0.198022			0.198022				2.01	0.453048			0.623396
	2.04	20.4067	18.5335		2.04	0.390174			0.390174				2.04	0.0908387			0.0908387				2.04	0.369111			0.412807
	2.07	17.7482	32.3833		2.07	0.582626			0.582626				2.07	0.247543			0.247543				2.07	0.519427			0.427643
	2.1	17.0321	28.0703		2.1	0.554844			0.554844				2.1	0.133072			0.133072				2.1	0.361431			0.297647
	2.13	17.25	25.8136		2.13	0.528479			0.528479				2.13	0.09993			0.09993				2.13	0.292626			0.716817
	2.16	17.2833	31.7959		2.16	0.584537			0.584537				2.16	0.182947			0.182947				2.16	0.323057			0.370124
	2.19	23.1036	20.0362		2.19	0.379479			0.379479				2.19	0.0216371			0.0216371				2.19	0.509564			0.587565
	2.22	21.4399	16.3512		2.22	0.342516			0.342516				2.22	-0.0128947			-0.0128947				2.22	0.39874			0.492602
	2.25	11.8025	30.7251		2.25	0.668398			0.668398				2.25	-0.0625829			-0.0625829				2.25	0.31042			0.724015
	2.28	15.0921	23.002		2.28	0.531688			0.531688				2.28	0.115023			0.115023				2.28	0.429184			0.387385
	2.31	16.2976	22.6368		2.31	0.506844			0.506844				2.31	-0.00466537			-0.00466537				2.31	0.314405			0.520826
	2.34	18.5788	29.693		2.34	0.547485			0.547485				2.34	0.0912287			0.0912287				2.34	0.375283			0.460213
	2.37	14.3428	28.2501		2.37	0.600487			0.600487				2.37	0.130405			0.130405				2.37	0.455669			0.468847
	2.4	15.3729	30.6368		2.4	0.604312			0.604312				2.4	0.181316			0.181316				2.4	0.425934			0.6436
	2.43	17.4421	28.7616		2.43	0.555272			0.555272				2.43	0.0918581			0.0918581				2.43	0.250737			0.404267
	2.46	14.4283	24.6894		2.46	0.562955			0.562955				2.46	0.0611515			0.0611515				2.46	0.44036			0.492013
	2.49	18.6163	26.8642		2.49	0.519386			0.519386				2.49	0.0531367			0.0531367				2.49	0.455355			0.594131
	2.52	12.8199	29.4477		2.52	0.638645			0.638645				2.52	0.129576			0.129576				2.52	0.453425			0.489824
	2.55	16.9247	22.9235		2.55	0.500328			0.500328				2.55	0.154334			0.154334				2.55	0.306562			0.461075
	2.58	19.9454	21.8089		2.58	0.442276			0.442276				2.58	0.249879			0.249879				2.58	0.356503			0.461025
	2.61	16.3439	24.148		2.61	0.524195			0.524195				2.61	0.0950673			0.0950673				2.61	0.39144			0.435029
	2.64	20.6293	31.6007		2.64	0.537048			0.537048				2.64	-0.118252			-0.118252				2.64	0.272455			0.438132
	2.67	13.2381	27.9301		2.67	0.61743			0.61743				2.67	0.0997807			0.0997807				2.67	0.430188			0.457041
	2.7	12.2085	30.0907		2.7	0.655541			0.655541				2.7	0.0621119			0.0621119				2.7	0.391394			0.40053
	2.73	17.8772	24.3846		2.73	0.503112			0.503112				2.73	-0.122742			-0.122742				2.73	0.590524			0.411749
	2.76	14.4272	27.7927		2.76	0.594722			0.594722				2.76	0.0212381			0.0212381				2.76	0.446824			0.384102
	2.79	14.7468	29.0988		2.79	0.601278			0.601278				2.79	-0.124317			-0.124317				2.79	0.470719			0.660669
	2.82	22.0646	28.8894		2.82	0.494401			0.494401				2.82	0.219795			0.219795				2.82	0.426729			0.393949
	2.85	23.1002	20.2109		2.85	0.381934			0.381934				2.85	0.0444703			0.0444703				2.85	0.351769			0.542192
	2.88	36.0129	10.3325		2.88	0.12579			0.12579				2.88	0.141659			0.141659				2.88	0.447817			0.522379
	2.91	33.424	14.111		2.91	0.20281			0.20281				2.91	0.126605			0.126605				2.91	0.384634			0.461484
	2.94	13.0788	28.7026		2.94	0.627364			0.627364				2.94	0.096669			0.096669				2.94	0.312225			0.402684
	2.97	18.2008	30.1827		2.97	0.557287			0.557287				2.97	0.181833			0.181833				2.97	0.410152			0.466624
	3	19.1937	25.309		3	0.494601			0.494601				3	0.104224			0.104224				3	0.356617			0.514051
	3.03	16.5164	26.5243		3.03	0.547389			0.547389				3.03	-0.0121497			-0.0121497				3.03	0.303071			0.526611
	3.06	19.5291	22.3523		3.06	0.454897			0.454897				3.06	0.0447106			0.0447106				3.06	0.375667			0.494118
	3.09	18.6249	25.1244		3.09	0.500574			0.500574				3.09	0.256593			0.256593				3.09	0.286462			0.421543
	3.12	24.2402	22.0216		3.12	0.393204			0.393204				3.12	0.142363			0.142363				3.12	0.350276			0.535373
	3.15	28.3575	8.09463		3.15	0.118919			0.118919				3.15	0.0613994			0.0613994				3.15	0.558356			0.443546
	3.18	18.5894	23.1661		3.18	0.478229			0.478229				3.18	0.147589			0.147589				3.18	0.327112			0.57385
	3.21	17.1458	31.9267		3.21	0.58765			0.58765				3.21	0.199736			0.199736				3.21	0.283611			0.423242
	3.24	18.6626	22.8878		3.24	0.473758			0.473758				3.24	0.0382138			0.0382138				3.24	0.244524			0.57225
	3.27	24.2276	15.1559		3.27	0.291895			0.291895				3.27	0.247145			0.247145				3.27	0.339984			0.459275
	3.3	16.2895	30.709		3.3	0.590374			0.590374				3.3	0.220216			0.220216				3.3	0.330209			0.562697
	3.33	24.7376	16.0168		3.33	0.301359			0.301359				3.33	0.0699773			0.0699773				3.33	0.26558			0.570122
	3.36	32.2504	10.6276		3.36	0.149718			0.149718				3.36	0.138883			0.138883				3.36	0.271267			0.588037
	3.39	21.0871	24.3927		3.39	0.459041			0.459041				3.39	0.0282981			0.0282981				3.39	0.370282			0.451854
	3.42	17.2727	24.9051		3.42	0.518166			0.518166				3.42	0.0257385			0.0257385				3.42	0.357242			0.651142
	3.45	15.8179	27.5778		3.45	0.569197			0.569197				3.45	0.150505			0.150505				3.45	0.392821			0.482585
	3.48	20.6823	24.5043		3.48	0.465519			0.465519				3.48	0.181878			0.181878				3.48	0.415671			0.64783
	3.51	23.6994	18.1035		3.51	0.344923			0.344923				3.51	0.0309048			0.0309048				3.51	0.469847			0.393229
	3.54	14.5244	26.127		3.54	0.576561			0.576561				3.54	0.105022			0.105022				3.54	0.441522			0.704835
	3.57	13.2174	23.9196		3.57	0.576931			0.576931				3.57	0.0696143			0.0696143				3.57	0.395274			0.664599
	3.6	13.2445	26.2114		3.6	0.600788			0.600788				3.6	0.198771			0.198771				3.6	0.339032			0.45231
	3.63	15.5379	28.3537		3.63	0.581217			0.581217				3.63	0.159961			0.159961				3.63	0.459064			0.757565
	3.66	20.2636	24.8218		3.66	0.474627			0.474627				3.66	-0.00646842			-0.00646842				3.66	0.379676			0.509027
	3.69	27.9143	12.4716		3.69	0.211878			0.211878				3.69	0.0177415			0.0177415				3.69	0.248234			0.579146
	3.72	32.9404	8.19292		3.72	0.0986143			0.0986143				3.72	0.0648943			0.0648943				3.72	0.277982			0.404893
	3.75	27.427	13.4123		3.75	0.232764			0.232764				3.75	0.140009			0.140009				3.75	0.375717			0.546412
	3.78	35.7853	9.07771		3.78	0.103951			0.103951				3.78	0.164807			0.164807				3.78	0.361323			0.76258
	3.81	31.2251	10.7207		3.81	0.157211			0.157211				3.81	0.117361			0.117361				3.81	0.314182			0.589187
	3.84	31.4052	5.8323		3.84	0.0524663			0.0524663				3.84	0.00863393			0.00863393				3.84	0.401567			0.364758
	3.87	29.4736	9.8092		3.87	0.149524			0.149524				3.87	0.18327			0.18327				3.87	0.410773			0.625101
	3.9	32.2569	9.93125		3.9	0.136474			0.136474				3.9	0.08877			0.08877				3.9	0.400857			0.493695
	3.93	24.1684	28.2917		3.93	0.464187			0.464187				3.93	-0.0777908			-0.0777908				3.93	0.288874			0.594411
	3.96	18.9436	28.8701		3.96	0.534687			0.534687				3.96	0.180263			0.180263				3.96	0.415006			0.395243
	3.99	20.4189	27.7568		3.99	0.503922			0.503922				3.99	0.0918369			0.0918369				3.99	0.334088			0.359901
	4.02	21.3944	27.3334		4.02	0.48717			0.48717				4.02	0.102895			0.102895				4.02	0.37535			0.592688
	4.05	13.154	31.7041		4.05	0.650805			0.650805				4.05	0.198203			0.198203				4.05	0.228653			0.530534
	4.08	18.4378	28.4677		4.08	0.537947			0.537947				4.08	0.0924475			0.0924475				4.08	0.521958			0.369105
	4.11	19.6012	27.6227		4.11	0.513446			0.513446				4.11	0.230924			0.230924				4.11	0.339644			0.456076
	4.14	12.4154	27.7326		4.14	0.631267			0.631267				4.14	0.0254156			0.0254156				4.14	0.0435611			0.503495
	4.17	18.99	34.3399		4.17	0.580914			0.580914				4.17	0.0730918			0.0730918				4.17	0.0341664			0.350534
	4.2	20.7159	33.7637		4.2	0.553956			0.553956				4.2	0.112278			0.112278				4.2	-0.0105447			0.537779
	4.23	16.0816	29.7622		4.23	0.585351			0.585351				4.23	0.0736857			0.0736857				4.23	0.00200426			0.376454
	4.26	20.2483	33.7804		4.26	0.560022			0.560022				4.26	0.138018			0.138018				4.26	0.0797793			0.502372
	4.29	17.6665	26.8787		4.29	0.533373			0.533373				4.29	0.127077			0.127077				4.29	-0.0667119			0.41804
	4.32	17.7523	32.3945		4.32	0.582658			0.582658				4.32	0.163318			0.163318				4.32	0.0437953			0.538489
	4.35	17.1501	31.1974		4.35	0.58147			0.58147				4.35	0.0873621			0.0873621				4.35	-0.049491			0.420693
	4.38	30.5383	15.1325		4.38	0.238166			0.238166				4.38	0.0633761			0.0633761				4.38	0.0620028			0.470993
	4.41	20.1117	26.5853		4.41	0.495919			0.495919				4.41	0.0630278			0.0630278				4.41	0.00193369			0.52283
	4.44	30.4706	9.10388		4.44	0.129366			0.129366				4.44	-0.188677							4.44	-0.0131559			0.536429
	4.47	28.7329	16.0442		4.47	0.266267			0.266267				4.47	-0.0580982			0.0802979				4.47	-0.0311562			0.339628
	4.5	32.1087	8.61		4.5	0.110944			0.110944				4.5	-0.163353			0.0800045				4.5	0.0949712			0.495248
	4.53	32.6763	7.47962		4.53	0.0847815			0.0847815				4.53	-0.0713275			-0.0316147				4.53	-0.0378847			0.425256
	4.56	32.9191	9.33018		4.56	0.121502			0.121502				4.56	-0.217397			-0.0186906				4.56	0.00109219			0.424291
	4.59	30.9133	10.8778		4.59	0.162005			0.162005				4.59	0.0103772			0.149417				4.59	0.0624719			0.476428
	4.62	28.1388	13.1194		4.62	0.221999			0.221999				4.62	-0.0315947			0.0813895				4.62	-0.0262106			0.587445
	4.65	17.3224	24.2211		4.65	0.509617			0.509617				4.65	-0.10947			0.000622055				4.65	-0.084808			0.348323
	4.68	19.7524	26.9458		4.68	0.50449			0.50449				4.68	-0.0857565			0.0689222				4.68	-0.0472179			0.476356
	4.71	15.57	28.6356		4.71	0.583326			0.583326				4.71	0.0238128			0.123467				4.71	0.0606831			0.449445
	4.74	17.3227	27.4965		4.74	0.544786			0.544786				4.74	-0.133343			0.146626				4.74	0.165596			0.53581
	4.77	32.8627	11.0754		4.77	0.154629			0.154629				4.77	0.0760178			0.158385				4.77	-0.0473993			0.528522
	4.8	27.4338	20.981		4.8	0.347768			0.347768				4.8	-0.242616			0.0565094				4.8	0.0862436			0.607619
	4.83	27.632	20.8893		4.83	0.344748			0.344748				4.83	-0.0994416			0.0452001				4.83	0.121644			0.388866
	4.86	33.9976	10.4465		4.86	0.137311			0.137311				4.86	0.00734588			0.0555719				4.86	-0.043409			0.345823
	4.89	29.1604	21.7625		4.89	0.342111			0.342111				4.89	-0.063512			0.136645				4.89	-0.013531			0.36307
	4.92	20.0258	31.4727		4.92	0.543731			0.543731				4.92	0.0363546			0.055629				4.92	-0.00260367			0.56033
	4.95	22.8428	32.2138		4.95	0.515398			0.515398				4.95	-0.144345			0.166969				4.95	-0.146997			0.30386
	4.98	30.1064	20.1242		4.98	0.313295			0.313295				4.98	0.0494669			0.0749788				4.98	0.101334			0.370405
	5.01	20.8508	21.3437		5.01	0.424321			0.424321				5.01	0.0323103			0.0860838				5.01	0.0778954			0.456587
	5.04	29.3513	14.7663		5.04	0.241023			0.241023				5.04	-0.0460803			0.0758644				5.04	0.0256167			0.487926
	5.07	20.5182	28.4079		5.07	0.509085			0.509085				5.07	-0.0367035			0.17422				5.07	0.0232689			0.472822
	5.1	34.0554	8.69036		5.1	0.103791			0.103791				5.1	-0.125016			0.118835				5.1	0.0171565			0.406242
	5.13	21.3177	25.3671		5.13	0.467166			0.467166				5.13	0.012196			0.172083				5.13	0.0137557			0.506093
	5.16	15.2573	30.2864		5.16	0.603204			0.603204				5.16	-0.096278			0.141197				5.16	0.0335994			0.408581
	5.19	21.0843	26.3602		5.19	0.48091			0.48091				5.19	-0.0499762			0.036797				5.19	0.0783832			0.320151
	5.22	18.9125	27.2643		5.22	0.519308			0.519308				5.22	0.0583785			0.012856				5.22	0.0706831			0.553487
	5.25	13.2769	25.1738		5.25	0.589488			0.589488				5.25	-0.127651			0.0237738				5.25	-0.0211983			0.448202
	5.28	31.8599	13.3613		5.28	0.200357							5.28	-0.0623262			0.102288				5.28	0.0101504			0.601116
	5.31	31.6778	3.23594		5.31	-0.0141783							5.31	-0.27672			0.0957303				5.31	0.0448476			0.497671
	5.34	37.6075	2.07525		5.34	-0.0504277			0.307912				5.34	-0.0573851			0.0522086				5.34	0.0361261			0.465965
	5.37	30.361	2.83353		5.37	-0.0232693			0.343389				5.37	-0.037456			0.177876				5.37	-0.00123704			0.513574
	5.4	32.8892	3.53947		5.4	-0.00829843			0.264192				5.4	-0.0564024			0.0133399				5.4	0.0419708			0.346224
	5.43	33.6472	1.61873		5.43	-0.0605772			0.32246				5.43	0.0115791			0.0474654				5.43	-0.180284			0.493213
	5.46	33.4447	5.06243		5.46	0.0279432			0.330276				5.46	0.0782025			0.0864703				5.46	0.0207166			0.450405
	5.49	39.0788	4.18357		5.49	-0.00376483			0.227196				5.49	0.0153615			-0.0334064				5.49	0.0709228			0.528668
	5.52	32.7733	1.80563		5.52	-0.0549748			0.0673719				5.52	-0.15194			0.173433				5.52	0.0111303			0.489211
	5.55	30.9611	0.93212		5.55	-0.0808112			0.138759				5.55	0.113233			0.0803777				5.55	-0.00862978			0.355823
	5.58	34.9061	3.58363		5.58	-0.0106648			0.380086				5.58	-0.149594			0.0245765				5.58	-0.107071			0.278202
	5.61	30.6227	6.71439		5.61	0.0762074			0.517117				5.61	0.0249733			0.194528				5.61	0.0459425
	5.64	32.1398	-0.115586		5.64	-0.113136			0.288971				5.64	-0.223645			0.17037				5.64	-0.149665			0.499699
	5.67	33.8683	6.28679		5.67	0.0545332			0.300642				5.67	-0.17957			0.11073				5.67	0.00699137			0.378235
	5.7	35.1859	5.67187		5.7	0.0370345			0.455576				5.7	0.0304303			0.0843631				5.7	-5.10258e-05			0.471821
	5.73	33.5536	6.43442		5.73	0.0588336			0.234608				5.73	-0.0408089			0.0622778				5.73	0.000703248			0.376935
	5.76	35.1743	6.25572		5.76	0.0497237			0.446552				5.76	0.143156			0.124245				5.76	-0.0471035			0.368151
	5.79	31.4319	4.67356		5.79	0.0239584			0.343886				5.79	0.00827891			0.1839				5.79	-0.0271801			0.429215
	5.82	34.2744	2.63447		5.82	-0.0336939			0.270606				5.82	-0.00285896			0.0656068				5.82	-0.0160274			0.469407
	5.85	33.828	-1.20461		5.85	-0.145108			0.370757				5.85	-0.120194			0.184437				5.85	0.00561899			0.425029
	5.88	37.6553	4.59602		5.88	0.00769586			0.361123				5.88	-0.0272767			0.0104729				5.88	0.185061			0.431814
	5.91	30.4459	4.09658		5.91	0.0115726			0.371304				5.91	0.143036			0.0376012				5.91	0.11614			0.307985
	5.94	30.3365	2.47007		5.94	-0.0337936			0.382285				5.94	0.0338094			0.114736				5.94	0.0222743			0.521991
	5.97	28.0835	3.76999		5.97	0.00853653			0.341757				5.97	-0.080225			0.0887477				5.97	0.00436839			0.448146
	6	36.2859	1.59864		6	-0.0618788			0.108836				6	-0.0913023			0.0280684				6	0.0413026			0.493779
									0.373048								0.0871568								0.432779
									0.384875								0.172097								0.383504
									0.299482								0.0921948								0.46165
									0.350907								0.0339241								0.583614
									0.291099								0.172358								0.477482
									0.443061								0.03759								0.338693
									0.360104								0.193106								0.239698
									0.435092								0.295527								0.359318
									0.311657								0.200394								0.336986
									0.346991								0.0399686								0.385171
									0.436138								0.138339								0.336705
									0.327644								-0.0199751								0.528514
									0.342791								0.08605								0.437096
									0.352324								0.0335017								0.408204
									0.329475								0.0575168								0.409438
									0.465495								0.0212962								0.315825
									0.419388								0.0436257								0.483268
									0.36535								0.11721								0.465258
									0.343679								0.0712272								0.342158
									0.405523								0.12271								0.373921
									0.429701								0.0500377								0.375843
									0.301766								0.0964435								0.333059
									0.442109								0.13096								0.348639
									0.375181								0.0571786								0.406668
									0.380102								0.0967112								0.311134
									0.329282								0.157881								0.455406
									0.468715								0.0539518								0.314952
									0.476547								0.0288282								0.285286
									0.353599								0.161278								0.362934
									0.371779								0.190968								0.282717
									0.538623								0.0581478								0.433199
									0.513704								0.0841047								0.366447
									0.295219								0.0115282								0.46038
									0.318678								0.142579								0.33922
									0.414958								0.0867127								0.36524
									0.46065								-0.0546955								0.471777
									0.291206								0.0922914								0.464748
									0.304284								-0.00172271								0.509778
									0.40529								0.0563626								0.421672
									0.485067								0.113955								0.462351
									0.399163								0.113427								0.427764
									0.52								0.165612								0.393679
									0.397061								0.158288								0.516487
																	0.038991								0.404478
									0.529348								0.198739								0.320952
									0.440137								0.34776								0.285006
									0.592666								0.480351								0.389298
									0.444865								0.354809								0.41887
									0.60012								0.136254								0.328042
									0.488091								0.0230164								0.29265
									0.406842								0.0780188								0.442613
									0.478064								0.0674149								0.486519
									0.199532								0.183636								0.380315
									0.464348								0.125573								0.445101
									-0.13887								0.049271								0.241545
									0.106421								0.0104397								0.328651
									0.18274								0.0817684								0.317707
									0.629388								0.0434463								0.4263
									0.471216								-0.0331727								0.324187
									0.530318								0.00178676								0.309805
									0.152212								0.123816								0.406269
									0.235458								-0.0414583								0.422883
									0.29174								0.0674217								0.439773
									0.587987								0.0683425								0.417253
									0.54168								0.179199								0.490663
									0.565495								0.143204								0.379744
									0.462433								0.084716								0.447969
									0.268582								0.0836304								0.342263
									0.429897								0.12766								0.330742
									0.587819								0.116059								0.45812
									0.60172								0.0887745								0.312631
									0.680715								0.154537								0.412804
									0.391211								0.141372								0.38132
									0.513321								0.0904541								0.408161
									0.607458								0.00743559								0.289302
									0.36961								0.0712814								0.337917
									0.142691								0.0312093								0.553565
									0.0824784								0.172788								0.301397
									0.56134								0.231698								0.411554
									0.660582								0.102589								0.420641
									0.177118								0.0755484								0.353065
									0.383444								0.0884952								0.448699
									0.487638								0.151454								0.336431
									0.54249								0.109579								0.402457
									0.394391								-0.0409772								0.358405
									0.608472								0.0273222								0.479423
									0.356192								0.113939								0.497868
									0.341811								0.121679								0.404642
									0.671088								-0.00253409								0.503144
									0.528052								0.134404								0.499582
									0.164884								0.0270041								0.314479
									0.537034								0.0761028								0.422172
									0.241829								0.173645								0.460992
									-0.31904								0.0509088								0.330821
									-0.0563303								-0.0965366								0.40499
									0.183341								-0.00364073								0.318231
									0.587904								0.0595152								0.443
									0.545396								-0.0525549								0.323681
									0.108666								0.0214129								0.430318
									0.036602								0.0816069								0.390738
									0.246095								0.0785492								0.428756
																	0.20394								0.356304
									0.0226368								-0.0210567								0.434763
									0.0937461								0.177469								0.399653
									0.447276								-0.00544551								0.495858
									0.639573								-0.0679765								0.273014
									0.390696								0.0751268								0.414769
									0.200449								-0.0241724								0.484854
									0.197899								0.0960481								0.355135
									0.687429								0.171776								0.435221
									0.398234								0.0942476								0.320531
									0.513398								0.0777532								0.385164
									0.319636								0.0118914								0.38081
									0.414462								0.0800326								0.38682
									0.312358								0.186636								0.489771
									0.566071								0.0730207								0.401481
									0.504561																0.388311
									0.221319								0.156401								0.521761
									0.184399								-0.0304105								0.386588
									0.690421								0.174584								0.354882
									0.416553								0.0949732								0.301651
									0.375724								0.0192216								0.469045
									0.276013								0.14348								0.296282
									0.60226								0.0449965								0.531117
									0.332546								0.128356
									0.540405								0.181634								0.464973
									0.58504								0.0891767								0.33287
									0.599196								0.0594456								0.321794
									0.439159								0.0722481								0.339307
									0.455148								0.104065								0.386661
									0.164012								0.114911								0.335834
									0.262257								0.0784087								0.377844
									-0.0231664								0.136798								0.414364
									0.568859								0.134745								0.447592
									0.570953								0.0570043								0.493553
									0.593119								0.167416								0.516665
									0.709004								0.0913378								0.428907
									0.429314								0.0496731								0.459895
									0.455078								0.122819								0.300677
									0.470897								0.033255								0.572147
									0.684912								0.0843093								0.433523
									0.382548								0.127369								0.427883
									0.598941								0.0430069								0.442492
									0.520495								0.0163513								0.461176
									0.158683								0.110844								0.266107
									0.37399								-0.00652598								0.30232
									0.247725								0.105723								0.327777
									0.606145								0.0665238								0.528469
									0.386317								0.0557593								0.254867
									0.509157								0.157693								0.448408
									0.680159								-0.00533142								0.407349
									0.0684016								0.125244								0.543451
									0.0550381								0.0349895								0.433607
									-0.00884149								-0.0232236								0.373604
									0.225998								0.0526953								0.41623
									0.559113								0.0842824								0.421384
									0.397629								0.0671902								0.25567
									0.432644								0.0311096								0.489459
									0.422182								0.132048								0.338771
									0.334525								0.141988								0.373137
									-0.00464983								0.0842252								0.358668
									0.144696								0.156469								0.455811
									0.251934								0.11148								0.360341
									0.0301302								0.179512								0.3132
									0.0412559								-0.00729764								0.345561
																	0.120167								0.324807
									0.0254116								0.0336681								0.355711
									0.144383								0.0888337								0.417405
									0.477618								0.0592128								0.21737
									0.462615								0.103972								0.315745
									0.559259								-0.00711069								0.436976
									0.471907								-0.00316971								0.300911
									0.217986								0.183922								0.434116
									0.201824								-0.0237478								0.315412
									0.546098								0.0513124								0.311684
									0.70961								0.0387634								0.61445
									0.445832								0.128203								0.474901
									0.751857								0.0776816								0.329622
									0.434078								0.116289								0.38606
									0.593853								0.0586597								0.491015
									0.342581								0.160356								0.34157
									0.485462								0.146255								0.362334
									0.527637								0.129411								0.322295
									0.0676022								0.114342								0.590177
									0.189843								0.149687								0.455023
									-0.022289																0.404934
									0.125423								-0.0285682								0.468037
									0.557835								0.115911								0.287871
									0.470208								0.0588303								0.339052
									0.445904								0.111003								0.395048
									0.458612								0.218825								0.454097
																	0.184489								0.375061
									0.547816								0.0984148								0.37189
									0.56202								0.213225								0.317733
									0.402414								0.0833151								0.373035
									0.634061								0.0255901								0.421205
									0.720797								0.0833362								0.302255
									0.51447								0.20837								0.317839
									0.447992								-0.0143278								0.371309
									0.388033								0.260643								0.332509
									0.606103								0.14379								0.383481
									0.566404								0.0596328								0.327507
									0.608615								-0.0147431								0.378075
									0.497008								0.110334								0.508778
									0.129118								0.150578								0.301284
									0.215276								0.187719								0.32334
									0.233445								0.0911548								0.377212
									0.27232								-0.0615745								0.289346
									0.11854								0.0903507								0.507079
									0.490558								0.291453								0.44684
									0.423046								0.62843								0.383788
									0.0785143								0.454527								0.471108
									0.0262667								0.327482								0.386521
									0.108837								0.0854511								0.491693
									0.353497								0.073396								0.382388
									0.449399								0.0706428								0.349522
									0.499796								0.135681								0.329281
									0.595358								0.120092								0.440736
									0.539244								0.264567								0.543563
									0.343654								0.123852								0.465837
									0.375718								0.16063								0.429609
									0.447516								0.106159								0.425335
									0.457513								0.0887627								0.420485
									0.190443								0.0548691								0.364572
									0.444995								0.0807673								0.604482
									0.493941								0.156662								0.437122
									0.786604								0.0400633								0.418158
									0.0590045								-0.00608145								0.45042
									0.00846532								0.0341063								0.416783
									0.232705								0.109573								0.550087
									0.641973								0.147106								0.487561
									0.187413								0.167144								0.40188
									0.121915								0.0865438								0.323563
									0.418039								0.137059								0.3172
									0.365673								0.015319								0.438835
									0.663211								0.205806								0.340821
									0.487255								0.251237								0.524918
									0.277828								0.156908								0.435367
									0.127487								0.219296								0.490244
									0.236719								0.0532519								0.424026
									0.755865								0.0105644								0.313699
									0.508082								0.138428								0.354976
									0.564225								0.19826								0.353897
									0.454749								-0.0126907								0.445838
									0.278499								0.235402								0.240251
									0.511581								0.0503169								0.353227
									0.238699								0.0528245								0.468332
									0.608804								0.0690969								0.448714
									0.482893								0.111321								0.333039
									0.583463								0.200435								0.421501
									0.267597								0.152409								0.379846
									0.570684								0.225627								0.409516
									0.596792								0.182446								0.379075
									0.560613								0.123757								0.326298
									0.486694								0.105901								0.550975
									0.603442								0.190687								0.398727
									0.347521								-0.00497199								0.387355
									0.119798								0.088336								0.326403
									0.0635157								0.107883								0.442557
									0.105544								0.0351568								0.416054
									0.0658057								-0.0602123								0.3177
									0.125395								0.112462								0.320411
									0.432605								0.100773								0.399097
									0.581898								-0.0322398								0.459053
									0.447252								0.0293372								0.42841
									0.564377								0.0388188								0.323141
									0.352481								0.161818								0.359435
									0.434341								0.0875702								0.288466
									0.602142								0.0844745								0.291008
									0.669441								-0.000886748								0.472426
									0.386245								0.148156								0.538115
									0.54068								0.14914								0.262622
									0.324443								0.0198646								0.359965
									0.383334								0.0919578								0.501179
									0.546474								0.0796399								0.380195
									0.46209								0.0862884								0.389851
									0.32363								-0.047413								0.418319
																	0.107272								0.331705
									0.471556								0.0866965								0.463872
									0.439022								0.0940649								0.3867
									0.18264								0.209607								0.289467
									-0.0155799								0.0748899								0.546337
									0.0394855								0.264963								0.424472
									0.101576								0.139533								0.390403
									0.541513								0.204645								0.271224
									0.615892								0.183066								0.51659
									0.219827								0.00667986								0.435988
									0.629505								0.0907007								0.420592
									0.451246								0.13737								0.439158
									0.499588								0.174593								0.428725
									0.544532								0.0831178								0.528624
									0.57051								0.147707								0.331801
									0.514057								0.139615								0.355373
									0.335098								0.0615145								0.445878
									0.328149								0.0944814								0.362009
									0.374777								0.122407								0.483646
									0.0733509								0.0899067								0.340983
									0.160607								0.00891097								0.459217
									0.265296								0.131993								0.531769
									0.415101								0.0878791								0.385596
									0.468211								0.0569841								0.513009
									0.368587								0.045704								0.355721
									0.0490038								0.112272
									0.0962933								0.0505483								0.539139
									0.244881								0.150762								0.531608
									0.194998								0.0534811								0.445259
									0.40245								0.0564171								0.364717
									0.430095								0.227407								0.389797
									0.39018								0.0979886								0.391132
									0.317091								0.0492787								0.415224
									0.26756								0.183437								0.580329
									0.443922								0.178922								0.342944
									0.294376								0.081284								0.540814
									0.13666								0.098831								0.428602
									0.444851								0.11009								0.48084
									0.495196								0.24912								0.273908
									0.286163								0.130351								0.376884
									0.370194								0.100804								0.402535
									0.00790722								0.233948								0.42262
									-0.057191								0.124874								0.45708
									0.140792																0.383364
									0.0357226								0.03948								0.45218
									0.0183571								0.143635								0.321402
									0.09464								0.096685								0.488652
									0.28125								0.076292								0.472708
									0.477719								0.152512								0.380755
									0.407583								0.207142								0.527145
									0.394993								0.124882								0.483723
									0.42161								0.267633								0.309116
									0.568877								0.228279								0.420152
									0.123173								0.166539								0.283912
									0.447445								0.0310192								0.343337
									0.504315								0.0671205								0.493435
									0.376951								0.144613								0.491845
									0.418883								0.0818559								0.459625
									0.521295								0.10318								0.528223
									0.383662								0.177341								0.519276
									0.419192								0.0691323								0.4487
									0.249818								0.125587								0.365951
									0.454417								0.0384439								0.375951
									0.417901								-0.0705596								0.337735
									0.172621								-0.0397995								0.399746
									0.0894509								0.0607934								0.289463
									-0.110843								0.141227								0.428542
									0.463618								0.0628443								0.274211
									0.26784								0.0298079								0.426591
									0.116368								0.283183								0.343607
									0.439102								0.158097								0.364788
									0.500586								0.0902356								0.249193
									0.112739								0.146031								0.687317
									0.327739								0.201698								0.431579
									0.194251								0.124406								0.321338
									0.278507								-0.163793								0.388208
									0.368393								0.0911022								0.527642
									0.613055								0.111763								0.321565
									0.408427								0.00495517								0.38009
									0.377478								0.0581924								0.5978
									0.697826								0.239912								0.355837
									0.443637								-0.0275319								0.520829
									0.519434								0.0805452								0.438991
									0.443734								0.0575484								0.406105
									0.578287								0.0694507								0.419456
									0.478059								-0.0193226								0.420652
									0.355162								0.0079821								0.452298
									0.40808								0.0659746								0.419931
									0.361125								0.296257								0.457641
									0.567603								0.155517								0.383276
									0.372224								0.015933								0.534732
									0.149486								0.0637202								0.400785
									0.108299								0.312831								0.295646
									0.323486								0.02585								0.426545
									0.448203								0.0816298								0.315273
									0.49926								0.0955798								0.435796
									0.327533								0.175678								0.292008
									0.378813								-0.0542586								0.320628
									0.367758								0.0624554								0.393091
									0.304946								0.193576								0.407312
									0.119639								0.20833								0.547043
									0.416158								0.0445672								0.420194
									0.466442								0.0961005								0.33232
									0.50168								0.196191								0.363979
									0.420011								0.0987349								0.38889
									0.274344								0.197816								0.374303
																	0.181829								0.453523
									0.0738305								0.18131								0.560848
									0.192112								0.09506								0.388844
									0.421153								0.0892587								0.350605
									0.491781								0.124483								0.378373
									0.422856								0.198022								0.328346
									0.470352								0.0908387								0.358113
									0.415277								0.247543								0.349052
									0.34329								0.133072								0.373286
									0.374348								0.09993								0.499285
									0.423187								0.182947								0.541918
									0.372615								0.0216371								0.320097
									0.443005								-0.0128947								0.491781
									0.444783								-0.0625829								0.438753
									0.0892453								0.115023								0.388064
									0.483845								-0.00466537								0.270816
									0.431806								0.0912287								0.463076
									0.427539								0.130405								0.407778
									0.410484								0.181316								0.468341
									0.422043								0.0918581								0.341072
									0.434607								0.0611515								0.448368
									0.241443								0.0531367								0.407842
									0.275228								0.129576								0.336126
									0.421932								0.154334								0.617824
									0.37002								0.249879								0.611663
									0.512225								0.0950673								0.330894
									0.443589								-0.118252								0.235652
									0.513397								0.0997807								0.559865
									0.46314								0.0621119								0.454114
									0.57523								-0.122742								0.325039
									0.514244								0.0212381								0.478044
									0.380405								-0.124317								0.308381
									0.654905								0.219795								0.41571
									0.358716								0.0444703								0.35326
									0.141722								0.141659								0.276452
									0.0665952								0.126605								0.391017
									0.282465								0.096669								0.436238
									0.542206								0.181833								0.370999
									0.391964								0.104224								0.265991
									0.613787								-0.0121497								0.310476
									0.147056								0.0447106								0.432003
									0.070066								0.256593								0.397527
									0.0432238								0.142363								0.440807
									0.173435								0.0613994								0.217884
									0.178225								0.147589								0.210575
									0.402917								0.199736								0.215353
									0.391496								0.0382138								0.281561
									0.447183								0.247145								0.411764
									0.436868								0.220216
									0.677409								0.0699773								0.616144
									0.24647								0.138883								0.533117
									0.478469								0.0282981								0.368895
									0.545755								0.0257385								0.452481
									0.40391								0.150505								0.432663
									0.407825								0.181878								0.456079
									0.398542								0.0309048								0.436515
									0.536543								0.105022								0.400094
									0.393335								0.0696143								0.429131
									0.518377								0.198771								0.510584
									0.56338								0.159961								0.565382
									0.216924								-0.00646842								0.489674
									0.102339								0.0177415								0.404605
									0.00839794								0.0648943								0.361035
									0.476963								0.140009								0.414675
									0.393799								0.164807								0.501184
									0.37129								0.117361								0.581943
									0.294185								0.00863393								0.399418
									0.361696								0.18327								0.5168
									0.27937								0.08877								0.455728
									0.371361								-0.0777908								0.303287
									0.352027								0.180263								0.434895
									0.342304								0.0918369								0.405682
									0.219145								0.102895								0.44851
									0.013474								0.198203								0.343421
									0.0880618								0.0924475								0.406196
									0.353532								0.230924								0.411327
									0.387517								0.0254156								0.458348
									0.267878								0.0730918								0.38237
									0.191073								0.112278								0.390726
									0.31483																0.382397
									0.326663								0.0927147								0.383855
									0.422334								-0.0135558								0.446193
									0.404853								0.0327837								0.390358
									0.314492								0.183452								0.369628
									0.460533								0.156325								0.559615
									0.537152								0.00833592								0.418242
									0.164902								0.00612102								0.550483
									0.35361								0.215147								0.585334
									0.382965								0.0874697								0.360308
									0.415078								0.159319								0.537423
									0.335409								-0.011447								0.365173
									0.461013								0.265943								0.531468
									0.630218								0.0646314								0.356184
									0.404167								0.0768487								0.465287
									0.266581								0.150289								0.37784
									0.355817								0.0826468								0.463868
									0.510226								0.182114								0.250641
									0.476645								0.12267								0.422012
									0.331788								0.206735								0.477417
									0.27575								-0.0756518								0.325255
									0.34003								-0.0219727								0.322552
									0.36773								0.168587								0.323832
									0.408566								0.10253								0.411576
									0.331176								-0.0783954								0.544251
									0.396277								0.0877327								0.427214
									0.39948								0.128348								0.439872
									0.382322								0.0182869								0.500834
									0.427973								0.114602								0.467986
									0.396663								0.140395								0.484242
									0.512867								0.0526746								0.350904
									0.313656								0.169376								0.478016
									0.547475								0.0627771								0.353851
									0.279448								0.084886								0.374652
									0.505155								0.0944074								0.517368
									0.330195								0.0266698								0.382537
									0.645074								0.11743								0.473811
									0.470921								0.103448								0.396998
									0.421683								0.144916								0.375135
									0.388831								0.0932221								0.401913
									0.0758165								0.22185								0.407383
									0.335372								0.166156								0.543749
									0.388797								0.0196479								0.408183
									0.476894								0.342793								0.332213
									0.626508								0.147673								0.40534
									0.494477								0.0823625								0.503233
									0.538227								0.227114								0.442702
									0.372687								0.0121036								0.583986
									0.349583								0.191877								0.391824
									0.436539								0.185639								0.394289
									0.256314								0.185685								0.490939
									0.420055								0.137792								0.514296
									0.361138								0.0912828								0.450902
									0.390755								-0.0414988								0.541623
									0.297935								0.193464								0.368825
									0.367176								0.107692								0.437986
									0.464799								0.058859								0.506575
									0.309491								0.268042								0.579859
									0.64231								0.106512								0.371622
									0.434863								0.231301								0.407842
									0.428205								0.105445								0.70211
									0.473996								0.248403								0.478734
									0.376812								0.107311								0.515705
									0.360331								0.170209								0.432479
									0.241301								0.043573								0.442892
									0.502858								0.063678								0.477999
									0.202734								0.119127								0.286743
									0.553277								0.210501								0.663002
									0.457081								-0.00983221								0.46577
									0.48927								0.122565								0.395067
									0.33171								0.101424								0.328737
									0.494787								0.187906								0.347351
																	0.145011								0.301156
									0.294027								0.0831327								0.348933
									0.333076								0.163736								0.39751
									0.429926								0.143943								0.347421
									0.502828								0.184128								0.285202
									0.0551282								0.129842								0.414887
									0.289141								0.127138								0.408031
									0.344584								0.137202								0.365664
									0.140705								0.0918906								0.274656
									0.10218								0.169008								0.568368
									0.110548								0.0777516								0.417588
									0.407844								0.143919								0.39165
									0.380364								0.109468								0.54896
									0.342377								0.0826057								0.311801
									0.357715								0.167332								0.552566
									0.435991								0.0326309								0.470476
									0.359691								0.112201								0.48311
									0.480087								0.0907853								0.346065
									0.040675								0.192423								0.483126
									0.069748								0.14632								0.516825
									0.289772								0.14419								0.292065
									0.38953								0.147396								0.353646
									0.318884								0.224775								0.464726
									0.37871								0.0920384								0.41275
									0.13823								0.110088								0.398798
																	0.146223								0.480312
									0.283426								0.0252258								0.619986
									0.329274								0.0247642								0.453059
									0.349189								0.170252								0.364708
									0.503063								0.0569444								0.372287
									0.284759								0.0366333								0.340362
									0.418012								0.155327								0.418688
									0.110596								0.100312								0.349061
									0.323439								0.0615698								0.54897
									0.454602								0.0774678								0.374412
									0.522013								0.255823								0.466051
									0.289325								0.198125								0.578384
									0.368279								0.14096								0.47543
									0.480152								0.185912								0.44131
									0.475913								0.0560651								0.465302
									0.4814								0.113711								0.433756
									0.274586								0.0831796								0.497441
									0.320033								0.0108957								0.560722
									0.506655								0.157068								0.527621
									0.272863								0.151533								0.532968
									-0.00753897								0.0482491								0.460594
									0.0846783								0.149802								0.617491
									0.492884								0.118217								0.42712
									0.383543								0.141277								0.499921
									0.142476								0.150668								0.491105
									0.0932433								0.0960182								0.431834
									0.452931								0.178958								0.469805
									0.442319								0.0830782								0.370973
									0.337303								0.134013								0.587255
									0.401972								0.177692								0.462329
									0.335611								0.107645								0.545582
									0.334323								0.00170401								0.273193
									0.418908								0.025683								0.468006
									0.422066								0.200727								0.569106
									0.415859								0.0469423								0.461632
									0.559144								0.230044								0.414338
									0.326757								0.214085								0.561335
									0.324634								0.221716								0.503968
									0.383605								0.177084								0.5589
									0.287909								0.147823								0.501163
									0.269592								0.134129								0.454091
									0.334158								0.0748127								0.471373
									0.0868656								0.0736118								0.574781
									0.18114								0.166245								0.360323
									0.505895								0.110663								0.519758
									0.312137								0.200616								0.375007
									0.301963								0.154635								0.494695
									0.239764								0.116985								0.504596
									0.0626444								0.0932326								0.450775
									-0.101182								0.189162								0.494127
									0.258787								0.0775873								0.468565
									0.319552								0.155175								0.457181
									0.457061								0.0405984								0.50109
									0.389794								0.126789								0.381938
									0.339755								0.287012								0.47236
									0.00622094								0.104407								0.476571
																	0.223472								0.402171
									0.446452								0.0202897								0.410253
									0.555535								0.193213								0.368952
									0.388393								0.0872215								0.337746
									0.0480415								0.286023								0.317767
									0.298797								0.0728003								0.38355
									0.439174								0.199491								0.412577
									0.15594								0.167783								0.609786
									0.512949								0.151925								0.420127
									0.398457								-0.00771363								0.538716
									0.274034								0.120686								0.373789
									0.292486								0.0199417								0.487748
									0.304577								0.091507								0.597749
									0.365751								0.121296								0.452966
									0.442164								0.0797951								0.474222
									0.451624								0.156786								0.537962
									0.238276								0.15191								0.339151
									0.191311								0.0774079								0.348517
									0.307693								0.0594632								0.300346
									0.0460581								0.138269								0.560379
									0.0312035								0.0457698								0.536867
									0.00471834								0.144371								0.441315
									0.220281								0.108366								0.580016
									0.301294								0.149661								0.478752
									0.478808								0.278867								0.660142
									0.270787								0.0211518								0.52786
									0.252319								0.228613								0.355808
									0.552684								0.159758								0.522325
									0.273984								0.296379
									0.218619								0.108253								0.418837
									0.396157								0.124187								0.399278
									0.193498								0.0239583								0.374746
									0.429035								0.260572								0.413042
									0.381496								0.0785104								0.489324
									0.559663								0.106819								0.391914
									0.372617								0.0108812								0.492595
									0.479141								0.0194651								0.401397
									0.503904								0.0897183								0.289848
									0.0699843								-0.0110579								0.453242
									0.383976								0.05719								0.415927
									0.479367								0.16125								0.557407
									0.228407								0.13449								0.320791
									0.0982915								0.173217								0.482511
									0.0877295								0.106839								0.4555
									0.0631788								0.150255								0.567751
									-0.0146066								0.167659								0.519168
									0.317992																0.498274
									0.437072								0.195058								0.384773
									0.440946								-0.042453								0.399679
									0.377165								0.11229								0.382904
									0.417934								0.149238								0.434251
									0.304802								-0.00786974								0.310515
									0.135677								0.160291								0.503152
									0.454574								0.252509								0.360504
									0.261255								0.104363								0.507159
									0.0216537								0.0307285								0.342868
																	0.0641744								0.31284
									0.502306								0.0229518								0.324441
									0.563465								0.181664								0.401734
									0.530012								0.23612								0.413348
									0.418653								0.0393411								0.450877
									0.0741632								0.0699945								0.576612
									0.135671								0.0795393								0.441818
									-0.0652315								0.0808718								0.54459
									0.409625								0.0479218								0.405385
									0.496185								0.0578447								0.315915
									0.353302								0.102147								0.230755
									0.350494								0.0834439								0.308043
									0.447704								0.0985515								0.384228
									0.399155								0.233626								0.331618
									0.473932								0.160616								0.370371
									0.660399								0.125265								0.426666
									0.440628								0.149929								0.450253
									0.62722								0.0443772								0.635395
									0.724064								0.171694								0.319947
									0.425695								0.121671								0.46253
									0.676994								0.135975								0.403412
									0.204629								0.138747								0.318225
									0.115739								0.168495								0.47682
									0.0114653								0.162114								0.387787
									0.0544543								0.161834								0.331944
									0.124181								0.116701								0.469507
									0.0437088								0.114937								0.401499
									0.393684								0.146759								0.376641
									0.478205								-0.148897								0.463072
									0.616438								0.146753								0.446796
									0.623913								-0.0129555								0.41221
									0.449739								0.14082								0.461903
									0.660494								0.169923								0.440455
									0.173739								0.12856								0.400874
									-0.0756694								0.116225								0.416844
									0.0120638								0.050589								0.409051
									0.132267								0.192686								0.462657
																	0.255262								0.353469
									0.493485								0.0243191								0.321958
									0.562619								0.0159073								0.468023
									0.610326								0.209075								0.365657
									0.436311								0.222745								0.520479
									0.495212								0.0874103								0.483928
									0.521401								0.0615945								0.488952
									0.319253								0.0726274								0.327345
									-0.0327496								0.117152								0.31225
									0.229004								0.00822224								0.351998
									0.555924								-0.0206666								0.458528
									0.485594								0.0383149								0.421459
									0.423833								0.041903								0.407762
									0.375168								0.109311								0.280059
									0.347311								0.0867906								0.46053
									0.457953								-0.0186945								0.37337
									0.471359								0.116493								0.520532
									0.255487								0.0760139								0.389952
									0.112233								0.11033								0.417032
									0.0423685								0.105832								0.376613
									-0.0469376								0.0515897								0.416233
									0.458904								0.164165								0.386436
									0.364861								0.250936								0.461909
									0.0270719								0.126474
									0.595363								0.0721261								0.394222
									0.450652								0.0167895								0.543889
									0.363393								0.0294647								0.401253
									0.423919								0.120472								0.443206
									0.42606								0.14542								0.351619
									0.275517								0.0521017								0.322482
									0.0575138								0.071964								0.388654
									0.219844								0.170127								0.450999
									0.0336768								0.265181								0.331737
									0.107955								0.0465793								0.429992
									0.261322								0.163432								0.482249
									0.100407																0.533783
									0.34066								0.0822336								0.360864
									0.305789								0.0324501								0.476458
									0.124519								0.14903								0.363005
									0.482816								0.0261606								0.394082
									0.474718								0.049895								0.343301
									0.624569								0.0580529								0.485093
									0.234836								0.0432712								0.332057
									0.22817								0.0732368								0.372952
									0.452187								0.0187101								0.411874
									0.37692								0.074082								0.404685
									0.393817								0.0473796								0.395966
									0.439102								0.0686826								0.558236
									0.713783								0.0852715								0.382473
									0.461888								0.0724033								0.413666
									0.541597								0.132997								0.381938
									0.414319								0.0415168								0.371868
									0.465058								0.0178992								0.389809
									0.452941								0.133676								0.320415
									0.490521								0.0414937								0.385289
									0.381535								0.0786101								0.367153
									0.110818								0.0835837								0.411368
									0.511837								0.03442								0.378249
									0.61359								0.0435891								0.356088
									0.288869								0.0975917								0.452345
									0.467281								-0.00136348								0.344509
									0.541362								0.106193								0.468437
									0.577842								0.0665414								0.382524
									0.443094								0.0634825								0.640331
									0.425762								0.0725622								0.390856
									0.496993								0.139377								0.334492
									0.440979								0.0686393								0.530298
									0.395777								0.144636								0.407565
									0.513254								0.0347878								0.65296
									0.30705								-0.0195015								0.378805
									0.278073								-0.00719805								0.317649
									0.404919								0.0403738								0.419682
									0.502026								-0.00178074								0.442361
									0.10574								0.159982								0.362824
									0.263727								-0.0287151								0.285378
									0.561825								0.121568								0.296912
									0.600143								0.08148								0.469274
									0.388794								0.109389								0.381955
									0.34599								0.0776312								0.458284
									0.104957								0.0572846								0.423643
									0.21269								0.105875								0.406178
									0.464427								0.0754524								0.457858
									0.375021								0.108004								0.34539
									0.503072								0.081638								0.492434
									0.597678								0.0312003								0.389029
									0.498017								0.079126								0.191607
									0.437909								-0.0129307
									0.390219								-0.0129658								0.431408
									0.3748								0.0252424								0.604911
									0.382049								-0.0169966								0.377464
									0.407696								0.0952309								0.392629
									-0.010591								0.107051								0.604246
									0.298828								0.0519901								0.407799
									0.678073								-0.0429449								0.390294
									0.493658								0.0443054								0.432884
									0.147772								0.0640655								0.39021
									0.450507								0.0512117								0.519163
									0.495362								0.0863719								0.353006
									0.451297								0.0704005								0.418118
									0.203862								0.0122862								0.553591
									0.475477								0.0739682								0.406812
									0.433176								0.116608								0.337581
									0.330611								0.103139								0.412954
									0.353218								0.0613073								0.469331
									0.402241																0.356483
									0.523146								0.0615695								0.395476
									0.398611								0.192258								0.464347
									0.53158								0.185609								0.463055
									0.569159								0.224111								0.293403
									0.574719								0.10601								0.460325
									0.391663								0.120864								0.638039
									0.395747								0.1845								0.447019
									0.077891								0.188612								0.542321
									0.456127								0.12359								0.381346
									0.308056								0.160975								0.423839
									0.416264								0.202652								0.42244
									0.292811								0.190228								0.395549
									-0.00717074								0.221238								0.493741
									0.112161								0.135793								0.382525
									0.696449								0.212279								0.478161
									0.137093								0.183974								0.431678
									0.469711								0.0494243								0.502114
									0.430762								0.208207								0.546129
									0.439165								0.340793								0.406396
									0.377181								0.114982								0.710224
									0.307199								0.114832								0.408407
									0.466756								0.111318								0.336081
									0.403364								0.0909147								0.394639
									0.565714								0.114179								0.486164
									0.469901								0.108792								0.480551
									0.536372								0.0682588								0.497268
									0.514321								0.281823								0.399471
									0.385867								0.0666841								0.460245
									-0.0504348								0.11038								0.30911
									0.00780598								0.251795								0.348462
									-0.031341								0.127539								0.445196
									0.150734								0.0758742								0.453811
									0.547236								0.157988								0.321951
									0.308905								0.136843								0.301521
									0.728413								0.118833								0.569027
									0.389071								0.12336								0.334574
									0.393528								0.192928								0.508145
									0.437026								0.208535								0.29381
									0.285647								0.14236
									0.481481								0.252512								0.36078
									0.398747								0.0942496								0.458
									0.401163								0.20507								0.519634
									0.398048								0.254124								0.218649
									0.464767								0.287951								0.502084
									0.418689								0.170455								0.466319
									0.483872								0.156844								0.523782
									0.587189								0.171562								0.474678
									0.362746								0.0992982								0.343958
									0.495271								0.239928								0.395428
									0.254558								0.112895								0.14927
									0.404848																0.503736
									0.491224								0.280295								0.421434
									0.331086								0.143413								0.428942
									0.377414								0.272249								0.41971
									0.353482								0.295288								0.257922
									0.5398								0.306452								0.227628
									0.300302								0.293747								0.460339
									0.34225								0.28314								0.350448
									0.424104								0.307574								0.364057
									0.0194095								0.384328								0.395155
									0.323304								0.142094								0.296915
									0.538245								0.0311469								0.389867
									0.365685								0.257592								0.236104
									0.383529								0.492984								0.36708
									0.572781								0.339276								0.422828
									0.424004								0.125338								0.322854
									0.451668								0.262342								0.30456
									0.447446								0.272676								0.35448
									0.24402								0.334623								0.328669
									0.602019								0.294882								0.379197
									0.422339								0.0899436								0.312506
									0.407458								0.31174								0.353646
									0.49897								0.165627								0.343889
																	0.300334								0.393777
									0.064523								0.227296								0.314579
									0.122817								0.250188								0.446163
									0.27861								0.261869								0.217093
									0.20699								0.235265								0.375796
									0.129661								0.216548								0.465488
									0.133096								0.201083								0.38505
									-0.00301109								0.275523								0.362618
									0.0402002								0.193186								0.402796
									0.199438								0.255082								0.323349
									0.29873								0.283439								0.354437
									0.533347								0.238327								0.348055
									0.323517								0.111087								0.387919
									0.536014								0.289186								0.26352
									0.378915								0.24541								0.584536
									0.456526								0.269608								0.402535
									0.510837								0.217317								0.430688
									0.124505								0.286445								0.424678
									0.350887								0.291149								0.405532
									0.531087								0.199133								0.385445
									0.382975								0.321294								0.348484
									0.0954628								0.164557								0.399174
									0.128873								0.187123								0.273918
									0.416632								0.155222								0.281518
									0.415558								0.308905								0.282467
									0.250451								0.231409								0.143344
									0.555312								0.279258								0.398524
									0.219371								0.289156								0.316082
									0.429378								0.153098								0.345824
									0.583914								0.262999								0.359096
									0.532378								0.130596								0.30836
									0.500235								0.208697								0.273054
									0.444354								0.197459								0.339365
									0.0793055								0.177866								0.374681
									0.254021								0.292361								0.299369
									0.292734								0.205054								0.219256
									0.394648								0.251952								0.577776
									0.04891								0.160558								0.305367
									0.175375								0.238182								0.428639
									0.127129								0.204703								0.423649
									0.339499								0.1284								0.495525
									0.538552								0.248218								0.31202
									0.314827								0.146388								0.376872
									0.241123								0.352387								0.270505
									0.447131								0.199108								0.245295
									0.055374								0.191711								0.314858
									0.236941								0.243343								0.350688
									0.21985								0.383124								0.357853
									0.260078								0.35395								0.428503
									0.0432995								0.24335								0.255657
									0.166629								0.389153								0.432641
									0.362073								0.277214								0.247511
									0.303009								0.141762								0.681684
									0.33434								0.202857								0.452087
									-0.0089802								0.160578								0.333848
									0.421415								0.190863								0.507156
									0.472331								0.33858								0.341584
									0.627241								0.165442								0.378368
									0.329247								0.142006								0.437565
									-0.0168246								0.146395								0.387133
									0.140966								0.215894								0.210818
									0.0569366								0.107343								0.330851
									0.0577888								0.290399								0.498378
									0.0794744								0.208077								0.243382
									0.257151								0.229833								0.310559
									0.307976								0.328668								0.455572
									0.476485								0.173816								0.337044
									0.632221								0.195965								0.482582
									0.479017								0.137123								0.405521
									0.574047								0.233488								0.412128
									0.62981								0.159742								0.385598
									0.441747								0.130695								0.17895
									0.0984027								0.280393								0.520357
									0.121887								0.320502								0.363145
									0.162474								0.194992								0.37992
									0.450919								0.314458								0.284686
									0.402482								0.231443								0.631378
									0.455978								0.357622								0.431183
									0.563881								0.282947								0.332505
									0.607648								0.266068								0.216707
									0.399513								0.174216								0.421329
									0.326467								0.199656								0.475266
									0.56245								0.239283								0.364569
									0.384973								0.234411								0.331633
									0.403022								0.24657								0.413716
									0.0363858								0.18806								0.441767
									0.0415195								0.143039								0.441984
									0.31643																0.335943
									0.29478								0.528682								0.386971
									0.431891								0.504281								0.282203
									0.317466								0.581306								0.34215
									0.0126228								0.526713								0.297738
									0.347855								0.464376								0.365734
									0.319599								0.405852								0.563682
									0.722667								0.457814								0.378284
									0.449917								0.49274								0.32165
									0.102236								0.439498								0.390679
									0.0834745								0.452229								0.477369
									0.204011								0.478966								0.0470005
									0.373407								0.536617								0.379784
									0.114721								0.357846								0.457876
									0.174494								0.36067								0.281544
									0.344189								0.524328								0.303258
									0.421308								0.423098								0.55024
									0.0885474								0.488256								0.219568
									0.0456725								0.5009								0.409097
									0.571357								0.551292								0.387112
									0.402703								0.62956								0.540271
									0.582083								0.448185								0.398171
									0.684106								0.29569								0.400964
									0.402036								0.58535								0.593081
									0.45801								0.494486
									0.164521								0.534746								0.494023
									0.208905								0.474059								0.468548
									0.0251768								0.46453								0.457468
									0.488338								0.413022								0.517476
									0.553368								0.444228								0.448686
									0.351784								0.466887								0.574602
									0.600598								0.435391								0.560621
									0.235537								0.374642								0.540154
									0.401136								0.56415								0.54554
									0.498743								0.359522								0.463259
									0.382646								0.40324								0.50582
									0.347619								0.312846								0.413308
									0.0779554								0.349179								0.505213
									0.349926								0.315229								0.413639
									0.446513								0.543084								0.475
									0.349204								0.420615								0.380326
									0.589351								0.413684								0.457058
									0.296084								0.326451								0.549802
									0.440282								0.274444								0.469984
									0.410628								0.519101								0.57441
									0.427769								0.518423								0.422545
									0.420851								0.340534								0.534585
									0.289161								0.501054								0.546839
									0.488266								0.435019								0.568139
									0.380881								0.239028								0.465174
									0.651637								0.379565								0.55103
									0.413905								0.374493								0.581423
									0.407661								0.400837								0.528739
									0.472303								0.337739								0.473313
									0.381061								0.329571								0.531377
									0.462698								0.412488								0.374465
									0.404906								0.479393								0.671577
									0.555853								0.30709								0.111064
									0.387075								0.514253								0.366395
									0.408933								0.373638								0.358935
									0.456756								0.500774								0.358822
									0.384871								0.501866								0.534636
									0.437425								0.44631								0.379043
									0.20938								0.365586								0.469744
									0.0454303								0.354392								0.398131
									0.0524012								0.54048								0.565314
									-0.00474811								0.538246								0.534296
									0.149497								0.435822								0.462622
									0.348813								0.684682								0.585194
									0.499099								0.478188								0.502379
									0.33463								0.355555								0.583964
									0.138391								0.467163								0.349557
									0.125287								0.430631								0.347271
									0.216075								0.523825								0.557449
									0.11323								0.515271								0.365449
									0.0840315								0.648115								0.498
									0.541035								0.425459								0.450653
									0.361587								0.56316								0.436489
									0.427468								0.739748								0.438676
									0.410407								0.426546								0.470278
									0.117714								0.630832								0.572234
									0.16989								0.466105								0.385213
									-0.0108276																0.194812
									0.0187924								0.114906								0.468301
									0.47664								0.0635293								0.407058
									0.399586								0.135774								0.477987
									0.417468								0.03981								0.545406
									0.331916								0.116773								0.562746
									0.424052								0.175077								0.620355
									0.516665								0.16586								0.336476
									0.422058								0.201156								0.463087
									0.179205								0.065218								0.396805
									0.186095								0.112738								0.55709
									0.438806								0.197994								0.430801
									0.398139								0.276752								0.566256
									0.367614								0.600413								0.518951
																	0.0680258								0.384008
									0.59674								0.0725037								0.513262
									0.419007								0.0753845								0.648523
									0.5438								0.141388								0.502267
									0.541751								0.0863388								0.403811
									0.385223								0.162834								0.56019
									0.494351								0.0357676								0.436395
									0.533355								0.140045								0.494031
									0.429334								0.0873591								0.543916
									0.458159								0.154398								0.518514
									0.452179								0.162429								0.370796
									0.36775								-0.180272								0.5485
									0.654724								0.230828								0.542759
									0.402361								0.195854								0.547139
									0.53558								0.105568								0.408807
									0.500632								0.0931144								0.489146
									0.581885								0.188195								0.477733
									0.466194								0.0710403								0.438636
									0.312351								0.253892								0.579198
									0.408303								0.16363								0.469422
									0.076507								0.0525698								0.64077
									0.453085								0.00741126								0.466436
									0.477859								0.0990711								0.594073
									0.531826								0.00381363								0.510164
									0.517664								0.127172								0.482539
									0.399401								0.0866453								0.584869
									0.12237								0.0920519								0.484272
									0.145396								0.0973494								0.401515
									0.0792645								0.162058								0.53076
									0.108489								0.148396								0.454341
									0.563199								0.082557								0.420641
									0.601423								0.139563								0.502185
									0.592543								0.0476126								0.318884
									0.415899								0.0944595								0.477635
									0.338173								0.0643582								0.656062
									0.295059								0.232084								0.421821
									0.103924								0.0197117								0.329408
									0.341443								0.225926								0.416625
									0.49735								0.0315613								0.463793
									0.488351								0.184032								0.320979
									0.393079								0.117248								0.308214
									0.13795								0.124947								0.331326
									0.587741								0.00999816								0.52877
									0.330281								0.00395435								0.458536
									0.452685								-0.0276768								0.523901
									0.543999								0.210129								0.510761
									0.507612								0.140623								0.547558
									0.562098								0.0590823								0.580397
									0.502116								0.0672102								0.458915
									0.427314								0.0717274								0.393701
									0.272936								0.0664268								0.546102
									0.192663								0.184656								0.493866
									0.312744								0.0791499								0.256318
									0.482251								0.0780524								0.354819
									0.557172								0.229185								0.498117
									0.4716								0.0889096								0.444307
									0.510256								0.149863								0.483567
									0.375685								0.20052								0.522693
									0.294124								0.147955								0.538519
									0.39084								0.230116								0.463748
									0.450502								0.0661093								0.364529
									0.521973								0.172442								0.584835
									0.374593								0.0890198								0.454044
									0.55809								0.0451232								0.452618
									0.626279								0.0363257								0.283638
									0.488687								0.121247								0.608047
									0.477293								0.176739								0.434853
									0.455259								0.143271
									0.453479								0.0971501								0.533214
									0.592689								0.122623								0.447331
									0.476194								0.109865								0.581759
									0.575794								0.29411								0.482267
									0.253383								0.0526587								0.577066
									0.535898								0.0446955								0.561781
									0.363773								0.205536								0.454406
									0.27949								0.035812								0.453214
									0.0321296								0.0148359								0.438492
									0.0962712								0.101776								0.313763
									0.359735								0.0211553								0.226258
									0.451526								0.0511474								0.458848
									0.565879								0.0454343								0.376893
									0.445217								0.0736557								0.516368
									0.332505								0.041242								0.571376
									0.115658								0.114457								0.431827
									0.0640445								0.208053								0.54729
									0.493259								0.112605								0.370277
									0.400389								0.000156672								0.46111
									0.546812								0.0659688								0.410838
									0.241875								0.18514								0.493492
									0.398994								0.137503								0.541116
									0.427302								0.188807								0.619464
									0.26627								0.1172								0.41957
									0.574406								0.253875								0.338749
									0.166281								0.164208								0.32647
									0.0811272								0.135601								0.419408
									0.448948								0.0298249								0.552632
									0.588261								0.175122								0.497863
									0.515142								0.312767								0.269687
									0.512108								0.168511								0.461993
									0.392584								0.0529342								0.551729
									0.415894								0.114813								0.580253
									0.415915								0.00862011								0.434018
									0.487721								0.171651								0.407937
									0.328443								0.087626								0.470552
									0.376211								0.135142								0.472339
									0.476249								0.137471								0.40206
									0.483965								0.0867421								0.389539
									0.526379								-0.0133929								0.412519
									0.492978								0.0872568								0.597556
									0.533086								0.0687568								0.601916
									0.298179								0.0464943								0.438885
									0.420377								0.076389								0.500801
									0.473775								0.00944666								0.577203
									0.113332								0.082238								0.678802
									0.0969076								0.0306303								0.549806
									0.24368								0.15595								0.644699
									0.562445								0.0320282								0.63245
																	0.341435								0.249396
									0.147301								0.373256								0.654622
									0.0710014								0.537055								0.373532
									0.153663								0.300349								0.711509
									0.122357								0.0229934								0.427277
									0.176359								0.157137								0.285196
									0.0925807								0.0493422								0.333244
									0.120693								0.0523517								0.426675
									0.126978								0.159192								0.422094
									0.448862								0.153083								0.401418
									0.380091								0.0237409								0.516773
									0.504611								0.0258917								0.269784
									0.51249								0.00240713								0.413238
									0.432405								0.0157632								0.497361
									0.385926								0.213883								0.52184
									0.319222								0.156369								0.485862
									0.242124								0.112677								0.390856
									0.186453								0.0719204								0.518629
									0.216633								0.107168								0.458051
									0.149605								0.161931								0.588671
									0.097487								0.187236								0.611498
									-0.0737067								0.145781								0.380546
									0.353015								0.230502								0.550663
									0.347288								0.0991682								0.322609
									0.316006								0.18501								0.587535
									0.48132								0.0438366								0.418407
									0.512945								0.0723457								0.371385
									0.134829								0.0807251								0.499113
									0.103516								0.128173								0.353027
									-0.0301802								0.117689								0.456005
									0.071422																0.462161
									0.369232								0.101112								0.541889
									0.731095								0.15516								0.467591
									0.451587								0.0836151								0.536137
									0.473304								0.186341								0.742697
									0.397863								0.0383073								0.589103
									0.504031								0.0565325								0.420323
									0.594515								0.0956679								0.473141
									0.249504								0.193809								0.400385
									0.328997								0.156956								0.480778
									0.4167								0.188561								0.52848
									0.505268								0.157769								0.646753
									0.469082								-0.045649								0.19975
									0.370822								0.06261								0.452117
									0.0582181								0.203189								0.599465
									0.242253								0.0373216								0.464511
									0.426577								0.138983								0.548323
									0.533763								0.058149								0.575724
									0.335434								0.0434332								0.319496
									0.494954								0.105132								0.476773
									0.358623								0.0426377								0.401708
									0.240193								0.121253								0.456809
									0.466698								0.221457								0.567045
									0.486485								0.0745289								0.548283
									0.401505								0.111736								0.558904
									0.347361								0.0830515								0.42997
									0.486802								0.090929								0.585906
									0.416813								0.135362								0.389742
									0.263599								0.115755								0.414776
									0.40863								0.136905								0.540268
									0.74906								0.152904								0.624304
									0.610303								0.107779								0.530142
									0.423417								0.0291693								0.715076
									0.4184								0.0837189								0.302663
									0.542488								0.122764								0.472976
									0.36239								0.0555039								0.455757
									0.55395								0.145871								0.50353
									0.256565								0.105359								0.475594
									0.46899								0.114517								0.357314
									0.0515056								0.0288918								0.422331
									0.390283								0.242483								0.649597
									0.359317								0.139374								0.58734
									0.504287								0.181184								0.511849
									0.325448								0.0218828								0.506289
									0.518123								0.0478924								0.388696
									0.413429								0.0199244								0.629319
									0.0740884								0.0810942								0.533696
									0.0690987								0.207511								0.304866
									0.160991								0.10172								0.555885
									0.277874								0.14204								0.241919
									0.50122								0.150043								0.660569
									0.358663								0.140499								0.315239
									0.129023								0.0871436								0.535488
									0.0805747								0.00966433								0.419354
									0.450373								0.218236								0.366265
									0.411913								0.00895768								0.548996
									0.344554								-0.0205544								0.689296
									0.481113								0.115059								0.454728
									0.299356								0.160675								0.518958
									0.289646								0.111932								0.542269
									0.105573								0.248258								0.577876
									0.235204								0.187257								0.506502
									0.0648924								0.129681								0.569204
									-0.0313783								0.0712721								0.739434
									0.155156								0.0797924								0.621959
									0.0876507								0.0399494								0.541634
									0.0661185								0.00187159								0.506248
									-0.0403929								0.0396851								0.332494
									0.259243								0.104252								0.523078
									0.023563								0.163681								0.404886
									0.349994								0.132255								0.531091
									0.515958								0.0169047								0.551993
									0.547844								0.0705964								0.508231
									0.458899								0.0991539								0.518712
									0.432524								0.205392								0.492037
									0.351455								0.0807569								0.599983
									0.285588								0.0863048								0.476263
									0.093698								0.0721085								0.268199
									0.389587								0.156369								0.503329
									0.468341								0.0823435								0.498421
									0.542213								0.0848508								0.390447
									0.466878								0.130893								0.383087
									0.366485								0.0884795								0.495488
									0.235273								0.0837879								0.595299
									0.181426								0.142774								0.609092
									0.123181								0.0670143								0.467696
									0.122943								0.0255461								0.583373
									0.135346								0.0841927
									0.341415								0.0551092								0.37607
									0.344839								0.0899519								0.380432
									0.417198								0.138377								0.380253
									0.590037								0.152535								0.400975
									0.319277								0.104678								0.348103
									0.0631968								0.125865								0.506927
									0.0521492								0.19278								0.439128
									0.117406								0.157752								0.415886
									0.0532968								0.0707557								0.417587
									0.284473								0.23262								0.415887
									0.626707								0.0641622								0.321646
									0.45718								0.147126								0.352833
									0.486419																0.361426
									0.169966								0.114755								0.353271
									0.13553								0.124333								0.403206
									0.136353								0.122657								0.344052
									0.358576								0.0349637								0.37846
									0.419808								0.244405								0.410883
									0.394765								0.104289								0.365149
									0.202071								0.0509975								0.480779
									0.506165								0.137834								0.403777
									0.565059								0.027251								0.398757
									0.481554								0.15216								0.464466
									0.16357								0.135892								0.459423
									0.669009								0.0752363								0.378763
									0.46453								-0.033054								0.471079
									0.544361								0.0887295								0.507837
									0.493284								0.102293								0.404187
									0.27542								0.0615635								0.38671
									0.23108								0.0603799								0.451929
									0.295238								0.0539593								0.302638
									0.420822								0.0812641								0.550611
									0.136922								-0.0400493								0.118173
									0.0570299								0.168472								0.316506
									0.12414								0.116594								0.253446
									0.0524735								0.177013								0.271303
									0.142051								0.12114								0.467055
									0.0493347								0.125861								0.285074
									0.439412								0.161658								0.335178
									0.612411								0.126116								0.344701
									0.451329								0.159693								0.458717
									0.181224								0.163801								0.505168
									0.0830348								0.14784								0.388322
									0.136201								0.188716								0.470188
									0.0696165								0.0788344								0.405744
									0.120929								-0.0170216								0.4211
									0.126328								0.137469								0.277537
									0.190305								0.0522973								0.30234
									0.441797								0.0702787								0.443677
									0.483574								0.115452								0.302285
									0.0934896								0.149494								0.375673
									0.593415								0.191811								0.36296
									0.310407								0.0111231								0.337404
									0.097871								0.102032								0.338646
									0.357917								0.0151835								0.385478
									0.412873								0.0824431								0.473187
									0.152083								-0.0686131								0.368419
									0.0140292								0.0751705								0.203878
									0.0847601								0.170731								0.402327
									0.12575								0.0154112								0.355592
									0.659102								0.0814743								0.400217
									0.358168								0.182278								0.47
									0.568314								0.0290879								0.460556
									0.496355								-0.0142811								0.57062
									0.543252								0.251103								0.242928
									0.452093								0.0680844								0.345784
									0.369948								0.119126								0.275541
									0.469063								0.051753								0.453048
									0.276916								0.0755807								0.369111
									0.154366								0.163667								0.519427
									0.503107								-0.00853819								0.361431
									0.380282								0.0886889								0.292626
									0.370509								0.129011								0.323057
									0.28333								0.169164								0.509564
									0.0334915								0.0858026								0.39874
									0.0130604								0.0198778								0.31042
									0.461107								0.139995								0.429184
									0.411256								0.259286								0.314405
									0.241196								0.159249								0.375283
									0.587705																0.455669
									0.369733								0.202281								0.425934
									0.527575								0.165293								0.250737
									0.365651								0.158919								0.44036
									0.251194								0.0607627								0.455355
									0.464343								0.124386								0.453425
									0.579644								0.0787737								0.306562
									0.486986								0.12519								0.356503
									0.311911								0.119257								0.39144
									0.440836								0.0899345								0.272455
									0.098081								0.0176773								0.430188
									0.0581842								0.119238								0.391394
									0.0893123								0.0869812								0.590524
									0.255947								0.177736								0.446824
									0.494435								0.208814								0.470719
									0.367596								0.0447347								0.426729
									0.426843								0.0805517								0.351769
									0.576077								0.0861572								0.447817
									0.44295								0.0887902								0.384634
									0.53815								0.0776086								0.312225
									0.520844								0.0366226								0.410152
									0.471768								0.08931								0.356617
									0.491986								0.0806793								0.303071
									0.34684								0.11196								0.375667
									0.440776								0.142644								0.286462
									0.53828								0.152689								0.350276
																	0.0757377								0.558356
									0.344754								0.196965								0.327112
									0.581409								0.138956								0.283611
									0.621894								0.106293								0.244524
									0.534836								0.0892052								0.339984
									0.464517								0.0733034								0.330209
									0.553803								0.168275								0.26558
									0.582379								0.15459								0.271267
									0.548914								0.0018849								0.370282
									0.727661								0.199926								0.357242
									0.661984								0.140603								0.392821
									0.62003								0.167697								0.415671
									0.5288								0.0991936								0.469847
									0.381668								0.0643382								0.441522
									-0.00235992								0.207093								0.395274
									0.28879								0.1759								0.339032
									0.0941082								0.0969099								0.459064
									0.139411								0.151354								0.379676
									0.463419								0.0796042								0.248234
									0.498735								0.116162								0.277982
									0.544236								0.0735234								0.375717
									0.358276								0.147362								0.361323
									0.571106								0.0526228								0.314182
									0.685223								0.141686								0.401567
									0.542045								0.143483								0.410773
									0.42147								0.112617								0.400857
									-0.0529203								0.0788937								0.288874
									0.497652								0.0215851								0.415006
									0.458358								0.143655								0.334088
									0.494463								0.0899352								0.37535
									0.596754								0.0986955								0.228653
									0.547595								0.0239343								0.521958
									0.500505								0.011005								0.339644
									0.131152								0.0826027
									0.129482								0.024739								0.40088
									0.186922								0.135436								0.453845
									0.0871936								0.106988								0.23138
									0.108217								0.085229								0.491476
									0.0909132								0.110367								0.502074
									0.107993								0.220947								0.50534
																	0.0685393								0.529779
									0.546995								0.198036								0.335393
									0.403275								0.208925								0.394407
									0.401977								0.0737759								0.518742
									0.580607								0.234938								0.424209
									0.468664								0.155454								0.305458
									0.54158								0.175147								0.420795
									0.142182								0.164066								0.442529
									0.613816								0.137301								0.512845
									0.294509								0.0940711								0.428048
									0.00288344								0.183098								0.329984
									0.111496								0.167249								0.703614
									0.469673								0.112632								0.502673
									0.547175								0.267987								0.488268
									0.527609								0.213077								0.407464
									0.224518								0.097411								0.584176
									0.5023								0.15418								0.603778
									0.393477								0.0937475								0.452958
									0.242579								0.14469								0.463321
									0.54623								0.13328								0.522328
									0.54428								0.137242								0.429077
									0.532948								0.181493								0.397524
									0.433873								0.127588								0.379106
									0.0359425								0.231793								0.565682
									0.180819								0.195677								0.521483
									0.387998								0.106625								0.484648
									0.464466								0.168575								0.397459
									0.4781								0.143693								0.451188
									0.489291								0.118419								0.507005
									0.476916								0.101477								0.64953
									0.489226								-0.025313								0.376786
									0.571207								0.159022								0.444261
									0.577306								0.167493								0.425285
									0.47231								0.166774								0.24714
									0.526937								0.00103713								0.418552
									0.438354								0.158848								0.455587
									0.543036								0.182809								0.458605
									0.413869								0.168108								0.528015
									0.537968								0.112316								0.574266
									0.469549								0.106631								0.599833
									0.469939								0.170498								0.428921
									0.438671								0.135348								0.449736
									0.0882818								0.0989204								0.343046
									0.0416043								0.141817								0.636402
									0.11335								0.0920611								0.410951
									0.411422								0.126355								0.327335
									0.516029								0.171999								0.388231
									0.47214								0.187194								0.484915
									0.488507								0.161448								0.425278
									0.379819								0.0974852								0.568693
									0.453873								0.157577								0.43483
									0.632874								0.0886534								0.455475
									0.333074								0.0398332								0.721897
									0.349993								0.133215								0.419062
									0.521034								0.145318								0.352903
									0.468165								0.0512643								0.446679
									0.435821								0.0944077								0.480141
									0.384625								0.0390764								0.468113
									0.463403								0.211441								0.413074
									0.391592								0.0519933								0.536589
									0.474509								0.161996								0.655459
									0.485902								0.272452								0.606251
									0.328071								0.133045								0.427649
									0.483946								0.166936								0.427469
									0.413617								0.133053								0.412937
									0.409591								0.114507								0.372445
									0.413494								0.133622								0.349484
									0.246809								0.213676								0.392907
									0.405406								0.113878								0.448446
									0.0981128								0.0271774								0.837688
									0.0331277								0.135067								0.368158
									0.267267								0.0543338								0.608829
									0.497332								0.188918								0.517129
									0.656097								0.110325								0.476795
									0.451606								0.0217658								0.335108
									0.636659								0.153311								0.474856
									0.395669								0.114058								0.414192
									0.551509								0.145404								0.422165
									0.568822								0.346415								0.455528
									0.500147								0.157112								0.373147
									0.445768								0.12362								0.399074
																	0.162322								0.567596
									0.288715								0.135911								0.40693
									0.342668																0.451544
									0.51791								0.143142								0.302365
									0.260721								0.0578334								0.510057
									0.0601543								0.0737351								0.462982
									0.329217								0.0608852								0.600606
									0.378981								0.0596135								0.47958
									0.480011								0.108903								0.437469
									0.396082								0.0235383								0.513463
									0.535966								0.0840752								0.55698
									0.432391								0.34934								0.483496
									0.0414401								0.222277								0.611746
									0.42849								0.266503								0.509559
									0.432441								0.374282								0.589407
									0.447496								0.384877								0.554079
									0.481332								0.191499								0.544174
									0.357108								0.124675								0.432534
									0.385091								0.17413								0.337212
									0.408435								0.0879264								0.278737
									0.294076								0.0933507								0.402304
									0.452457								0.0782272								0.619125
									0.438113								0.010683								0.52022
									0.514973								0.0462023								0.396136
									0.360908								0.151683								0.626645
									0.369587								0.114641								0.388682
									0.472946								0.0632113								0.299935
									0.400197								0.0741818								0.47016
									0.371681								0.085636								0.294953
									0.304722								0.14205								0.446414
									0.411125								0.0976196								0.424373
									0.420332								0.115257								0.411183
									0.517156								0.0546395								0.450764
									0.419352								0.111238								0.579287
									0.283239								0.0751892								0.489604
									0.679839								0.0560015								0.415173
									0.361878								-0.00936469								0.449857
									0.438776								0.100383								0.382225
									0.488122								0.115723								0.662005
									0.689098								0.170158								0.360163
									0.423441								0.146692								0.395546
									0.288225								0.0644169								0.318397
									0.392016								0.155484								0.308793
									0.533118								0.14593								0.40704
									0.112662								0.0594985								0.450426
									0.484004								0.00621905								0.418201
									0.54469								0.0710881								0.484398
									0.407133								0.0625727								0.395915
									0.497329								0.082171								0.550004
									0.597148								0.124337								0.464408
									0.378594								0.131046								0.406977
									0.558456								0.0721824								0.501306
									0.460307								0.0704849								0.528301
									0.438124								0.137727								0.424807
									0.201357								0.140418								0.611495
									0.292376								0.114134								0.5868
									0.153636								0.0280002								0.436376
									0.0483647								0.0558711								0.624348
									0.0815913								0.105786								0.455035
									0.0772814								0.073974								0.488567
									0.0552896								0.096235								0.382517
									0.0632759								0.0890863								0.318294
									0.0426675								0.100084								0.479808
									0.0764345								0.126181								0.510317
									0.0473213								0.0335218								0.297164
									-0.0409037								0.0269088								0.513097
									0.135535								0.075729								0.428952
									0.121181								0.170699								0.296562
									0.150383								0.168218								0.432011
									0.114866								0.0431661								0.59851
									0.146447								0.0707746								0.522651
									0.120894								0.0830113								0.40428
									0.16319								-0.0297811								0.534497
									0.503717								0.114931								0.33684
									0.330067								0.104408								0.398062
									0.277789								0.235619								0.288184
									0.0452822								0.0832832								0.461502
									0.0777464								0.167136								0.388743
									0.0606956								0.0989415								0.446395
									0.0648593								0.0436037								0.53651
									0.107144								0.10752								0.372191
									0.10194								0.171439								0.533571
									0.0992838								0.143228								0.501781
									0.0714962								0.0882664								0.623342
									0.198156								0.134621								0.465187
									0.0391797								0.151417								0.351838
									0.0841765								0.0974352								0.54363
									-0.0856591								0.0806761								0.521033
									0.0539287								0.158217								0.469988
									0.158585								0.116077								0.549207
									0.0986007								0.0801803								0.391542
									0.101335								0.162511								0.464025
									0.107612								0.177274								0.607709
									0.174085								0.176037								0.511854
									0.0813968								0.10691								0.467742
									0.095195								0.0717592								0.484053
									-0.0282026								0.0324088
									0.112707								0.118809								0.483369
									0.0569324								0.127619								0.439291
									0.0973914								0.0547877								0.472379
									0.0249486								0.0472311								0.419588
									0.0413229								-0.0180715								0.332082
									0.112513								0.113784								0.507907
									0.0820512								0.19157								0.296267
									0.00677297								0.138556								0.50672
									0.0811727								0.0751447								0.33287
									0.156935								0.100012								0.396755
									0.140973								0.086888								0.268298
									0.0231837								0.137514								0.371519
									0.128218								0.0724694								0.272192
									0.0665262								0.0909118								0.350394
									-0.0191583								0.0994224								0.328878
									0.2434								0.0921954								0.434892
									0.192642																0.386811
									-0.00164146								0.102787								0.342022
									-0.0431007								0.185915								0.372835
									-0.0254866								-0.102461								0.277427
									0.0857381								0.0404812								0.529278
									0.0338917								0.0545918								0.407644
									0.0931325								0.079851								0.462365
									0.102553								0.102156								0.322794
									0.0288896								0.032393								0.387217
									0.124864								0.21081								0.266692
									0.140592								0.0915015								0.375055
									0.0563995								0.0982343								0.312398
									0.113885								0.186071								0.412577
									0.0168187								0.221652								0.37994
									0.157367								0.0903888								0.289713
									0.102364								0.0347602								0.297312
									0.153349								0.139811								0.346415
									0.0253227								0.0455911								0.419703
									0.104333								0.0510434								0.597461
									0.0283006								0.189884								0.272024
									0.0601359								0.110359								0.392958
									-0.0168577								0.146955								0.355274
									0.314884								0.206965								0.236661
									0.441609								0.0709033								0.327161
									0.471207								0.0705035								0.359531
									0.500711								0.210904								0.317306
									0.509659								0.131101								0.354312
									0.433777								0.179821								0.273339
									0.23811								0.121101								0.419197
									0.438336								0.0861475								0.425582
									0.343239								0.197103								0.442198
									0.110542								0.0383738								0.322967
									0.0889148								0.122699								0.333705
									0.178522								0.0645502								0.468344
									0.0440924								0.115008								0.372932
									0.117302								0.0623354								0.340685
									0.0315419								0.0356412								0.415143
									0.397793								0.225553								0.329239
									0.566282								0.110383								0.336083
									0.389901								0.179181								0.377386
									0.255988								0.18933								0.383225
									0.0364871								0.161701								0.305909
									0.0962722								0.133665								0.309455
									0.42994								0.251598								0.379853
									0.495158								0.161701								0.353199
									0.367532								0.0740139								0.333186
									0.53515								0.0168679								0.369585
									0.418853								0.0644842								0.309984
									0.625597								0.193671								0.35315
									0.403087								0.0623328								0.35175
									0.571815								0.229656								0.538714
									0.340637								0.0672721								0.443957
									0.249141								0.0381312								0.372885
									0.525858								0.0799778								0.421223
									0.542715								0.172353								0.260464
									0.504937								0.179821								0.289581
									0.556593								0.0765259								0.279271
									0.518005								-0.00020669								0.413593
									0.0950725								0.21658								0.305986
									0.0279131								0.0512218								0.40297
									0.284583								0.0972773								0.325425
									0.414554								0.211252								0.343239
									0.612664								0.113438								0.31175
									0.591305								0.145055								0.465833
									0.301666								0.0833851								0.417045
									0.496603								0.0948355								0.357337
									0.498191								0.217696								0.349156
									0.321841								0.141543								0.350486
									0.43576								0.0278034								0.301826
									0.537443								0.219463								0.352207
									0.371849								0.194898								0.4581
									0.504607								0.107606								0.459453
									0.338353								0.0907901								0.336101
									0.288579								0.150084								0.326294
									0.0910884								0.114071								0.29999
									0.100788								0.0678858								0.317827
									0.259965								0.0701504								0.404826
									0.383241								0.136956								0.271583
									0.436521								0.125977								0.391539
									0.401727								0.0684177								0.348609
									0.515018								0.00554316								0.470057
									0.41731								0.0889942								0.280617
									0.39973								0.0450445								0.502829
									0.474329								0.129945								0.529517
									0.455522								0.00570412								0.323713
									0.357585								0.0583954								0.287132
									0.5472								0.192883								0.359959
									0.339616								0.093405								0.33584
									0.483252								0.216189								0.403278
																	0.115325								0.441054
									0.462796								0.0981732								0.489895
									0.438202								0.170814								0.451772
									0.377614								0.0709329								0.314901
									0.573646								0.14594
									0.49359								0.11978								0.393797
									0.500929								0.117947								0.362199
									0.533476								0.134181								0.448371
									0.419049								0.212929								0.312551
									0.344041								0.0416272								0.498033
									0.262935								0.109437								0.563713
									0.506107								0.120621								0.359702
									0.401981								-0.0184124								0.543384
									0.411131								0.171028								0.443236
									0.501577								0.024296								0.523819
									0.0916414								0.0507905								0.374446
									0.3547								0.244228								0.38837
									0.460904								0.000913358								0.416887
									0.574407								0.242394								0.363673
									0.438385								0.0382972								0.413413
									0.532519								0.110145								0.324031
									0.367954								0.0840594								0.402166
									0.518509								0.116034								0.419276
									0.458061								0.13153								0.548784
									0.165415								0.180424								0.350653
									0.10824								0.22362								0.333088
									0.145483								0.160974								0.467912
									0.433193								0.0811385								0.336876
									0.401318								0.0605896								0.51143
									0.506029								0.0616883								0.396342
									0.451595								0.130169								0.437796
									0.447331								0.307212								0.351066
									0.511705								0.120817								0.395099
									0.551806								0.193622								0.328783
									0.376007								0.1083								0.386522
									0.383514								0.125978								0.241729
									0.198279								0.118944								0.574366
									0.409632								0.167523								0.403451
									0.4668								0.0997311								0.503114
									0.311387								0.178172								0.472808
									0.178397								-0.0620901								0.475468
									0.512097								0.102841								0.398251
									0.607063								0.170193								0.466696
									0.516904								0.184321								0.324496
									0.303306								0.0516294								0.455563
									0.0915344								0.108002								0.357327
									0.394904								-0.00195431								0.535013
									0.372855								0.138535								0.50861
									0.603802								0.100448								0.34015
									0.359795								0.21191								0.432452
									0.31355								0.0395103								0.277065
									0.358421								0.133687								0.386575
									0.313103								0.0781211								0.407623
									0.266135								0.0874349								0.492492
									0.402514								0.0300172								0.181643
									0.373731								0.320646								0.432039
									0.288825								0.278873								0.421139
									0.064766								0.188756								0.543556
									0.36161								0.185107								0.358042
									0.36087								0.173159								0.381535
									0.299715								0.182068								0.460902
									0.349951								0.155329								0.242767
									0.385543								0.13376								0.371
									0.239672								0.172298								0.460757
									0.600319								0.116393								0.335675
									0.160417								0.174313								0.449128
[truncated: 1,295 more rows]

## Sheet: supplementary Fig. 9
Fig. S9a	pixel	α=0°	α=10°	α=20°	α=30°	α=40°	α=50°	α=60°	α=70°	α=80°	α=90°	BKG		Fig. S9b	pixel	β=0°	β=-10°	β=-20°	β=-30°	β=-40°	β=-50°	β=-60°	β=-70°	β=-80°	β=-90°	BKG		Fig. S9c	positive alpha								Fig. S9d	positive beta
	0	61.1276	61.4426	61.6432	61.9024	62.2507	62.5819	62.802	62.8375	62.8723	62.9089	20.9201			0	76.5	76.7903	75.888	75.745	75.7185	75.6	75.597	75.8286	76.2698	76.5378	35			subunit 2	53.6	61.7	59.1	55	58.3	58.1			subunit 2	73.5	78	75.2	75	73.9	76.8
	1	62.8101	62.8878	63.1124	63.4282	63.6114	63.6894	63.5162	63.3514	63.3216	63.0279	21.0031			1	78.7091	78.9538	77.9894	77.5388	77.1292	76.8525	76.5887	76.2361	75.9582	75.8044	35			subunit 3		56.9	55	52	57.6	58.4			subunit 3	76	73.3	75.2	79.8	71.5	77.6
	2	64.1391	64.4	64.6277	64.7581	64.75	64.6179	64.161	63.8218	63.5496	62.8753	21.0077			2	80.9173	81.0939	79.8592	79.349	78.84	78.0491	77.4783	76.4589	75.6049	75.0367	35			subunit 4	62.5	60	55	56.7	61	58			subunit 4	74.57	77.5	78.3	72.7	68.8	69.5
	3	66.041	66.1742	66.224	66.0367	65.8274	65.528	64.454	63.9275	63.5642	62.5015	21.0116			3	83.026	83.1065	82.0527	81.2322	80.388	79.2631	78.1658	76.4765	75.0258	74.0528	35			subunit 5	52	56.6	61	58.1	62.4	57			subunit 5	75	77.8	74.2	79	75.4	79.8
	4	67.8358	67.8727	67.6585	67.1842	66.5739	65.588	64.3751	63.6879	63.4858	62.1236	21.1924			4	85.1362	85.1047	84.2489	83.1627	81.9927	80.4296	78.9343	76.4668	74.4141	73.0949	35
	5	69.6407	69.5289	69.0723	68.1429	66.9962	65.599	63.6395	62.8227	62.7893	61.2731	21.3147			5	87.3411	87.1184	86.3648	85.1916	83.771	81.5819	79.6621	76.4663	73.7842	71.902	35
	6	71.6387	71.3702	70.5176	69.0685	67.6212	65.5863	62.9839	61.8294	61.7791	59.9805	21.3238			6	89.3494	89.0593	88.462	87.0635	85.4399	82.9257	80.4924	76.4443	72.9445	70.6097	35
	7	73.2542	72.9764	71.9616	70.04	67.9692	65.1209	61.8066	60.5619	60.5564	58.7596	21.3116			7	91.3519	90.9947	90.4849	88.941	87.0923	84.2564	81.4232	76.372	72.0461	69.2253	35
	8	75.1548	74.7076	73.3843	70.8828	68.2031	64.6239	60.3445	58.8977	58.8217	56.99	21.1675			8	93.1593	92.7409	92.4227	90.8495	88.8266	85.5284	82.3592	76.6513	71.571	68.2054	35
	9	77.0334	76.327	74.7249	71.771	68.6125	64.142	58.9447	57.1375	56.92	55.1164	21.0409			9	94.9519	94.4235	94.2072	92.6843	90.4508	86.8594	83.2139	76.6476	70.9557	66.9161	35
	10	78.8132	77.9206	75.9932	72.6035	68.6367	63.398	57.1164	55.1818	54.8921	53.3297	20.8797			10	96.3535	95.7131	95.8526	94.1755	92.0567	88.3069	84.2925	76.827	70.1841	65.7386	35
	11	80.1171	79.2531	77.074	73.1704	68.7963	62.6455	55.4701	53.3115	53.1386	51.9519	20.8876			11	97.6407	96.857	97.369	95.7659	93.3476	89.3643	84.9754	77.1319	69.9228	64.824	35
	12	81.3064	80.2526	77.9905	73.7448	68.8356	61.9394	53.7652	51.5832	51.0086	50.0807	20.8459			12	98.5198	97.6985	98.3235	96.784	94.5061	90.2471	85.7571	77.3856	69.3612	63.737	35
	13	81.9715	80.9781	78.4945	73.9303	68.7087	61.3451	52.3007	49.9372	49.1684	49.0367	21.0156			13	98.8733	98.0761	98.8412	97.4554	95.0857	90.9897	86.3772	77.7198	69.3313	63.1106	35
	14	82.3659	81.2337	78.75	74.072	68.4878	60.4466	50.8654	48.1213	47.5021	48.0312	21.0555			14	98.3712	97.843	98.6464	97.3803	95.1826	91.1991	86.5394	77.6336	69.1147	62.4453	34.9681
	15	82.2085	81.1956	78.5484	73.5685	67.7945	59.4318	49.2523	46.5665	45.6288	47.0854	21.0392			15	97.8197	97.1416	98.1344	96.9419	94.833	90.9459	86.3854	77.6008	68.7082	61.8088	34.6134
	16	81.5015	80.446	77.7541	72.8643	66.983	58.3421	47.889	44.9464	43.9577	46.3631	20.9634			16	96.5012	95.96	96.8234	95.8074	93.8924	90.3531	86.0829	77.424	68.464	61.1715	34.2253
	17	80.4377	79.3475	76.678	71.8177	65.9863	57.0497	46.3048	43.2475	42.3374	45.5933	20.9887			17	94.9391	94.3757	95.5036	94.4689	92.62	89.4798	85.5293	77.0148	67.9298	60.5018	34.1279
	18	78.7153	77.6802	75.0704	70.1593	64.1897	55.2997	44.5777	41.4887	40.6592	44.9227	21.0062			18	92.6371	92.1836	93.6117	92.7068	91.0303	88.1648	84.592	76.4927	67.4812	59.7883	34.0308
	19	76.8975	75.836	73.0794	68.1873	62.3394	53.4692	42.8289	39.7414	38.8095	43.8625	21			19	90.3654	89.8045	91.3107	90.57	88.9697	86.4785	83.1468	75.5648	66.7491	59.0588	34.03		Fig. S9e	negative alpha								Fig. S9f	negative beta
	20	74.3679	73.3209	70.5804	65.9369	60.0856	51.3468	41.0218	38.0173	36.9863	42.5367	21			20	87.3531	86.9315	88.5398	87.9133	86.6714	84.6805	81.8184	74.5175	65.8011	58.1331	34.13			subunit 2	57.1	58.9	56.7	50	56.4	52			subunit 2	79.1	75.4	77	72.4	78.8	80
	21	71.821	70.7305	68.0261	63.3543	57.7069	49.0922	39.397	36.4393	35.3665	41.1462	21			21	84.3321	83.8858	85.6463	85.1151	84.0542	82.5773	80.1478	73.3014	64.8811	57.3006	34.2344			subunit 3	52	57.5	56.6	61.5	57.3	55			subunit 3	70.9	79.8	81.2	75.6	75.4	73
	22	68.8026	67.7536	65.0367	60.6308	54.9345	46.5908	37.5254	34.6895	33.6641	39.4271	21			22	81.1831	80.6637	82.8112	82.2049	81.1859	80.0346	77.9431	71.8203	63.86	56.5708	34.3348			subunit 4	58.8	62.2	57.7	53.4	57	59.1			subunit 4	77.3	71.7	72.8	74.5	70.6	70
	23	65.6967	64.639	62.0087	57.6914	52.4617	44.3617	35.6968	32.8117	31.8239	37.2939	21			23	77.6781	77.312	79.5653	79.1566	78.455	77.3055	75.5648	70.1616	62.5867	55.3005	34.34			subunit 5	55	51	53.1	57.7	49	55			subunit 5	76.5	72	75.4	77.7	72	79
	24	62.6846	61.5983	58.9557	54.8098	49.6998	41.849	33.7165	31.1389	29.8086	34.9535	21			24	74.2939	74.0761	76.2787	76.1797	75.5124	74.8035	73.3618	68.4994	61.0869	53.9631	34.438
	25	59.6601	58.5148	56.018	52.0676	47.2132	39.505	31.8397	29.3563	27.8907	32.4499	21			25	71.1914	70.9194	73.0407	72.9581	72.437	71.9732	70.7143	66.4838	59.5213	52.6322	34.4452
	26	56.5182	55.3622	52.938	49.2488	44.4652	36.9988	29.8669	27.584	26.0956	29.833	21			26	68.1576	67.8646	69.9573	69.8036	69.3862	69.1679	68.1669	64.08	57.5267	50.7791	34.5652
	27	53.4376	52.2603	49.9808	46.4022	41.929	34.7335	28.0476	26.0438	24.5818	27.3839	21.023			27	65	64.8079	66.9378	66.7751	66.2027	66.1709	65.5844	62.0454	55.7462	49.2473	34.8231
	28	50.7364	49.4486	47.1941	43.8481	39.5329	32.8424	26.4038	24.4697	22.8837	24.869	21.0961			28	62.2658	62.0656	64.1938	64.0481	63.3782	63.5006	63.0931	59.6945	53.7078	47.4101	35
	29	48.1267	46.8223	44.6128	41.3958	37.2962	30.7663	24.8653	23.1321	21.4805	22.5501	21.08			29	59.3777	59.2823	61.3856	61.2677	60.8603	61.0232	60.5772	57.3815	51.3534	45.5759	34.9995
	30	45.5505	44.4319	42.2126	38.9692	35.1232	28.9327	23.5527	22.021	20.0074	20.5591	21			30	56.642	56.6909	58.9217	58.8071	58.4026	58.5235	58.183	55.0508	49.3504	43.7447	34.8947
	31	43.2255	42.0474	39.7403	36.6971	33.0884	27.1492	22.4519	20.8772	18.7239	18.6097	21			31	53.8321	54.1142	56.2034	56.2228	55.8761	56.1337	55.7784	52.8464	47.224	42.2244	34.651
	32	40.7753	39.497	37.2062	34.5246	31.1072	25.528	21.3865	19.9342	17.5968	17.0561	21.1008			32	51.684	51.863	53.6052	53.7478	53.6254	53.9228	53.43	50.6606	45.0603	40.5468	34.6493
	33	38.4333	37.1123	34.8414	32.4871	29.3644	24.232	20.4432	19.2625	16.8012	15.9114	21.346			33	49.2877	49.6769	51.234	51.577	51.6047	51.9953	51.4254	48.2801	43.2655	39.2841	34.6477
	34	36.2577	35.0445	32.9823	30.7147	27.8255	23.2916	19.5254	18.3133	16.1114	15.0869	21.2643			34	46.9922	47.3478	48.9401	49.5311	49.5272	49.8258	49.3344	46.218	41.4682	38.1661	34.6461
	35	34.3108	33.214	31.2178	29.148	26.3298	22.2294	18.6532	17.5307	15.2667	14.2934	21.3033			35	44.8695	45.2855	46.7794	47.5311	47.6604	48.0676	47.4793	44.4003	40.0441	37.1878	34.6446
	36	32.4235	31.4216	29.5407	27.7659	25.0434	21.4413	18.2896	17.2454	14.8323	13.92	21.4565			36	43.2482	43.7066	44.8199	45.7554	45.7326	46.1671	45.7998	42.9339	38.9328	36.3256	34.6479
	37	30.6992	29.9377	28.2898	26.5222	24.1627	20.7986	17.7682	16.4875	14.2123	13.2066	21.4525			37	41.6325	42.0959	43.0468	43.9088	44.1268	44.6998	44.3273	41.5193	38.0623	35.7915	34.7414
	38	29.4038	28.638	27.2372	25.6543	23.4037	20.3327	17.3714	16.1985	13.6858	13	21.4485			38	40.5905	41.1306	41.8076	42.5952	42.7233	43.3367	43.1204	40.547	37.3989	35.3344	34.7436
	39	28.2926	27.676	26.5535	25.2385	23.0044	19.9424	17.0741	15.9527	13.4724	12.9044	21.4445			39	39.8556	40.141	40.8773	41.6659	41.6438	42.026	42.0895	39.6336	36.87	34.9372	34.8406
	40	27.5681	27.035	26.1463	24.7318	22.6123	19.8279	16.8154	15.8523	13.3308	12.4605	21.3276			40	39.1494	39.575	40.2567	40.9919	40.9157	41.0692	41.2007	38.8235	36.3904	34.6117	34.9319
	41	27	26.8383	25.932	24.6422	22.5832	19.9052	16.8756	15.7059	13.1442	12.2695	21.0363			41	39.5012	39.7445	40.007	40.7157	40.4052	40.6962	40.7073	38.4891	36.0708	34.5158	34.9495
	42	27.0443	26.9019	26.1167	24.8062	22.6389	20.0347	16.8736	15.6614	13.0124	12.1472	21.0558			42	40.0691	39.9999	40.0979	40.8253	40.3554	40.1504	40.2142	37.998	35.8503	34.4392	34.8399
	43	27.337	27.0461	26.3241	24.9971	22.8737	20.3718	16.9754	15.8564	13.1231	12.0766	21.0642			43	40.5769	40.062	40.4673	40.9749	40.4606	40	39.9237	37.7726	35.7507	34.3374	34.6633
	44	28.1184	27.5391	26.6502	25.3652	23.307	20.6972	17.1196	16.0126	13.202	12.1496	21			44	41.5448	40.7902	41.1745	41.3803	40.5749	40	39.7528	37.4713	35.754	34.2268	34.5453
	45	28.6043	28.0508	27.415	25.9865	23.8611	21.1585	17.3959	16.3042	13.3943	12.0996	21			45	42.3852	41.7842	41.8293	41.8692	40.9449	40	39.5857	37.3966	35.7823	34.1616	34.3713
	46	29.2129	28.8931	28.1355	26.424	24.4678	21.6857	17.7894	16.6129	13.5151	12.3395	21			46	43.3893	42.7036	42.493	42.2198	41.3987	40	39.5266	37.3211	35.7297	34.2965	34.3815
	47	30.1983	29.5804	28.6022	27.0473	24.99	22.0919	18.1568	16.8128	13.73	12.7058	21			47	44.2967	43.4011	43.1844	42.9374	41.774	40.0354	39.4627	37.2761	35.7777	34.4725	34.4745
	48	31.1525	30.5022	29.3334	27.8271	25.6533	22.5254	18.5409	17.2558	13.8897	13	21.0033			48	44.8185	43.8767	43.9103	43.2069	42.1807	40.2415	39.4777	37.2935	35.9938	34.6338	34.476
	49	31.7719	30.9771	29.911	28.4497	26.2556	22.9932	18.9749	17.5536	14.0687	13.016	21.0436			49	45.4412	44.6118	44.5997	43.8029	42.7515	40.8594	39.589	37.1408	36.1338	34.8014	34.4776
	50	32.2105	31.517	30.6488	29.0274	26.8758	23.5014	19.3202	17.7226	14.4309	13.0768	21.1005			50	46.0411	45.1698	45.3515	44.1917	43.3789	41.2621	39.7799	37.1543	36.3823	34.9726	34.4792
	51	33.0334	32.4408	31.1916	29.6457	27.3748	23.9806	19.6514	17.8574	14.5846	13.1711	21.0577			51	46.3259	45.6488	45.8239	44.4975	43.8471	41.8256	39.9352	37.1816	36.4407	35.1581	34.4922
	52	33.3009	32.8617	31.5679	30.0568	27.7296	24.3745	19.9293	18.0382	14.6039	13.2367	21.1363			52	46.8428	45.9855	46.3576	44.9834	44.2999	42.4472	40.1105	37.2222	36.5998	35.3938	34.6041
	53	34.0042	33.2258	32.1459	30.2738	27.8289	24.7763	20.2548	18.1881	14.8233	13.2572	21.3758			53	47	46.522	46.6768	45.4162	44.8464	42.9219	40.2844	37.3743	36.5778	35.5585	34.89
	54	34.0968	33.4794	32.5681	30.7232	28.1925	25.1152	20.3917	18.3786	14.8732	13.2504	21.7154			54	47.0222	46.7082	47.0302	45.6492	45.0234	43.1819	40.4494	37.4729	36.4884	35.6762	35.0968
	55	34.3599	33.8455	32.8886	30.8877	28.4564	25.1964	20.5949	18.5727	15.0461	13.1405	21.6394			55	47.1	46.889	47.2461	46.1003	45.4153	43.6718	40.6347	37.656	36.399	35.7666	35.306
	56	34.5527	33.8429	32.9371	30.9329	28.5801	25.4318	20.7931	18.6613	15.2372	13.0851	21.3797			56	47.077	47	47.2104	46.2528	45.5733	43.8297	40.6697	37.8371	36.3096	35.8499	35.5012
	57	34.6864	33.824	32.9241	30.9557	28.5343	25.5276	20.8777	18.824	15.3748	13.1788	21.0882			57	47	47	47.0287	46.177	45.4132	43.9628	40.706	37.9132	36.0562	35.7189	35.5903
	58	34.6061	33.805	32.8775	30.7264	28.4383	25.4986	20.9576	18.9313	15.4911	13.3383	21			58	47	47	46.9271	46.014	45.2816	43.8488	40.6104	37.9679	35.7075	35.6453	35.6064
	59	34.5282	33.7658	32.6919	30.4869	28.2597	25.4245	21.1549	19.2038	15.6901	13.707	21			59	46.7572	46.9521	46.4268	46	45.1899	43.4686	40.6591	38.0294	35.419	35.5723	35.7098
	60	34.174	33.279	32.2598	30.1903	28.0975	25.1997	21.244	19.4819	15.9623	13.9404	20.9825			60	46	46.2571	45.9196	45.7468	44.8662	43.2213	40.6625	37.9903	35.3297	35.5258	35.8004
	61	33.7328	32.9039	31.7837	29.6602	27.9027	24.9785	21.1484	19.6497	16.1123	14.0945	20.8779			61	45.749	45.9675	45.2055	45.0438	44.4032	42.9915	40.5624	37.7456	35.2351	35.3823	35.8838
	62	33.311	32.3199	31.164	29.2041	27.5446	24.785	21.1859	19.9191	16.2387	14.3496	20.7852			62	44.8979	45.3308	44.7696	44.6691	44.0097	42.6788	40.5718	37.6109	34.9816	35.04	35.9055
	63	32.5747	31.8375	30.4857	28.7606	26.9868	24.5923	21.0599	20.0453	16.4758	14.527	20.6567			63	44.3926	44.8745	44.0283	44.0124	43.9719	42.2155	40.6234	37.3177	34.6875	34.8871	36.0075
	64	31.8827	31.1016	29.9034	28.1049	26.5671	24.3747	20.9435	20.0615	16.6629	14.5458	20.3736			64	43.5366	44.0787	43.4603	43.5594	43.371	41.8977	40.5812	36.771	34.3497	34.7344	35.9853
	65	31.2747	30.2927	29.1066	27.4138	25.9698	24.1715	20.7064	20.0554	16.7971	14.4247	20.2448			65	42.5325	43.2885	42.7942	42.9837	42.9949	41.8138	40.5354	36.5059	34.2603	34.5677	35.8883
	66	30.4415	29.5456	28.3801	26.6853	25.3846	23.7847	20.4309	20	17.0279	14.4929	20.2368			66	41.5284	42.3468	42.0289	42.3135	42.6406	41.4947	40.3373	35.9517	34.1798	34.1175	35.7046
	67	29.5554	28.8564	27.5901	26.1569	24.6911	23.3758	20.2128	20	17.1627	14.46	20.2328			67	40.607	41.5088	41.4086	41.9887	42.1072	41.4013	40.2467	35.5631	34.1759	34.0168	35.7062
	68	28.7087	28.0333	26.8202	25.6073	24.3095	22.8333	20.1149	20	17.269	14.4231	20.2288			68	39.8481	40.8771	40.9207	41.4019	41.6679	41.3797	40.1492	35.3618	33.8583	33.9058	35.7078
	69	27.7126	27.1882	26.0946	24.9257	23.6971	22.3851	20.0303	20	17.5046	14.4974	20.2249			69	38.9445	40.1264	40.3511	41.0046	41.1939	41.3731	39.892	35.2584	33.4692	33.4135	35.7093
	70	26.8675	26.6373	25.5228	24.4218	23.2432	22.1035	20	19.9886	17.6631	14.6292	20.2209			70	38.1848	39.3537	39.9647	40.7982	40.897	41.0514	39.713	35.1802	33.38	33.0142	35.7109
	71	26.339	25.9585	24.8928	23.8054	23.027	21.8995	19.8489	19.831	17.8102	14.7735	20.2169			71	37.6663	38.5577	39.3895	40.1996	40.4814	40.9015	39.6064	35.1224	33.2906	33	35.6951
	72	25.7004	25.6084	24.4751	23.3432	23	21.7644	19.5328	19.7403	17.9404	14.9559	20.1649			72	37.0704	38.1663	39.0653	39.8609	40.0086	40.4321	39.0808	35.0226	33.2012	32.9162	35.6141
	73	25	25.024	24.175	23.0141	22.9105	21.6455	19.3923	19.8298	18	15.2708	20.0642			73	37	37.6024	38.6802	39.5653	39.7466	40.0068	38.7566	34.8635	33.1104	32.6056	35.6157
	74	24.8601	25	23.9527	22.9286	22.539	21.7558	19.7087	19.9798	18.0247	15.3673	20.05			74	37	37.4549	38.3558	39.1539	39.1466	39.864	38.3881	34.6205	32.957	32.5345	35.6173
	75	24.4123	25	23.4948	22.8664	22.4459	21.9616	20	20.1317	18.6854	15.6027	20.2241			75	37	37.3797	38.3132	38.9962	38.9998	39.3549	37.8409	34.4871	32.8772	32.2963	35.6021
	76	24.3113	25	23.4052	22.9621	22.8247	22	20	20.235	18.9818	15.8285	20.5485			76	37	37.3915	38.2511	38.7546	38.8116	38.9624	37.6327	34.4875	32.8385	32.1855	35.5022
	77	24.4761	25	23.5726	23	22.9386	22.0091	20.0047	20.2997	19	16.1518	20.8046			77	37	37.4039	38.2809	38.5475	38.3097	38.7737	37.2943	34.4918	32.8443	32.2219	35.4621
	78	24.7815	25	23.9834	23	22.9994	22.3124	20.1552	20.3475	19	16.5868	21			78	37.2568	37.7161	38.4561	38.4847	38.0536	38.1544	37.0165	34.516	32.85	32.3474	35.4899
	79	25.1747	25.0283	24.0915	23.1151	23	22.5255	20.297	20.3561	19.0196	16.7129	21			79	37.865	37.999	38.9482	38.5371	38	37.9671	37	34.6608	32.951	32.378	35.3359
	80	25.6263	25.3811	24.3351	23.7318	23.1189	22.5971	20.654	20.4632	19.4815	16.8917	21			80	38.3292	38.2409	39	38.6223	38	37.5893	37	34.7476	33.2223	32.2325	35.2709
	81	26.1425	25.8865	24.6063	24	23.5711	22.6716	20.985	20.9421	19.6998	17.3071	21			81	39	38.9706	39.0125	38.9398	38	37.508	37	34.8241	33.2338	32.0862	35.3283
	82	26.5365	26	24.9169	24.0904	23.8999	22.6715	21.186	21.0317	19.9401	17.4562	21			82	39.3375	39.0085	39.5906	39.3168	38	37.4123	37	34.8787	33.262	32.0881	35.345
	83	26.9277	26.2911	25.0703	24.6019	23.9978	22.903	21.3226	21.2254	20.0275	17.6259	21			83	40	39.5436	39.9926	39.6651	38.0213	37.4426	37.0045	34.9333	33.2779	32.0977	35.4315
	84	27.216	26.5067	25.2757	24.9993	24.2369	23.2304	21.4942	21.5051	20.2996	17.8797	21			84	40.0691	40	40	39.9241	38.2843	37.5437	37.1424	34.9917	33.2614	32.0207	35.4331
	85	27.5958	26.6708	25.6582	25.0535	24.6249	23.4325	21.8771	21.9907	20.3733	18.388	21			85	40.4449	40.0011	40.1585	40.1633	38.6828	37.6846	37.2178	35.0916	33.2122	32.1635	35.441
	86	27.7897	26.7372	26	25.5916	24.7532	23.6476	22	22	20.4454	18.5445	21			86	40.9354	40.1461	40.9122	40.5045	38.9791	37.7445	37.1344	35.2224	33.2951	32.4441	35.532
	87	28.059	27.0201	26	25.9876	24.8652	23.772	22	22	20.5175	18.6539	21			87	41	40.3585	41	40.5674	39.1836	37.8818	37.0287	35.2675	33.3313	32.8151	35.9178
	88	28.2188	27.2234	26.0068	26	24.8495	23.9565	22.0874	22	20.6163	18.6814	21			88	41	40.551	41	40.6032	39.4979	37.8535	37.0725	35.1957	33.407	33	36
	89	28.4926	27.3388	26.2154	26	24.8086	23.968	22.2605	22	20.7544	18.8807	21			89	41	40.8341	41	40.6378	39.6288	37.9604	37	35.0908	33.4502	33	36
	90	28.5543	27.3889	26.4237	26	24.8204	23.7195	22.3958	22	21.0155	19.1673	21			90	41	40.7691	40.8182	40.6564	39.6409	37.961	37	35	33.5212	33.0576	36.0308
	91	28.5526	27.3699	26.4053	26	24.8388	23.3673	22.5423	22.0011	21.1071	19.3344	21			91	41	40.9383	40.561	40.5857	39.5552	37.9912	37	35	33.564	33.0084	36.2597
	92	28.513	27.283	26.2716	26	24.7657	23.047	22.6689	22.3311	21.1138	19.6096	21			92	40.7728	40.8598	40.2901	40.4811	39.4398	38.07	37	35	33.6598	33	36.3631
	93	28.3676	27.0259	26.0334	26	24.587	23	22.7054	22.5497	21.3457	19.9079	21			93	40.2469	40.5857	39.8749	40.4178	39.2031	38.1698	37	35	33.7174	33.0843	36.4872
	94	28.1366	26.8013	26	25.7604	24.2689	22.9861	22.6705	22.2035	21.4226	20.407	21.1452			94	40	40.3442	39.5335	40.1364	39	38.2224	37	35	33.8069	33.01	36.5408
	95	27.8416	26.49	25.9664	25.0428	24.0405	22.7518	22.7223	22.0317	21.4947	20.831	21.3534			95	39.8045	40.0048	39.0492	39.9342	39	37.9625	36.9548	35	33.948	33	36
	96	27.3087	26.1545	25.4111	24.8083	23.7874	22.461	23.045	22	21.5959	21.2986	21.5461			96	39.3025	39.66	38.8428	39.5328	38.8404	37.6066	36.9382	34.7478	34.0375	33	36
	97	27	25.856	25.0297	24.1557	23.4483	22.0652	23.2025	22	21.8149	21.9502	21.7701			97	38.7605	39.0093	38.1355	39.0129	38.1153	37.4767	36.8086	34.4815	34.0904	33	36
	98	26.5952	25.2074	24.7461	23.9535	23.16	22	23.0686	22	21.7811	22.3323	21.8524			98	38.1177	38.6143	37.7467	38.4408	38	37.3583	36.6179	34.6563	33.9324	32.9793	36
	99	26	24.8816	24.0582	23.4063	22.7062	22	23	22	21.854	22.7463	21.7057			99	37.537	37.9031	37.003	37.9827	37.9718	37.246	36.1259	34.8628	33.9912	32.6289	35.9625
	100	25.5871	24.1252	23.7524	23.0099	22.4207	21.9926	23	22.0352	21.9798	23.1249	21.7017			100	36.9708	37.1216	36.3592	37.3606	37.622	37.0894	36	34.8451	34	32.5366	35.724
	101	24.6775	23.8438	23.0307	22.8507	22.1434	21.7273	23	22.1228	22.035	23.4342	21.6977			101	36.1675	36.668	35.9462	36.8869	37.2613	36.9895	35.9177	34.7175	34	32.5555	35.6206
	102	24.1691	23.0921	22.8255	22.2263	21.8733	21.3806	22.9653	22.0717	22.1227	23.7851	21.6937			102	35.4482	35.9421	35.191	36.4214	36.8406	36.7344	35.7486	34.5778	33.9759	32.6178	35.5172
	103	23.5749	22.5502	22.1036	21.9869	21.5255	21.0703	22.9263	22.1041	22.1674	24.2468	21.5948			103	34.8881	35.1452	34.9572	35.8672	36.3743	36.27	35.5777	34.4037	33.7728	32.6297	35.4582
	104	22.5953	22.0011	21.6979	21.7818	21.2158	21	22.8871	22.1325	22.2396	24.6289	21.3975			104	34.3432	34.7856	34.4522	35.4049	36.0046	36.145	35.4086	34.0313	33.398	32.7412	35.5352
	105	22.0448	21.4613	21.0377	21.2818	21.0085	21	22.9437	22.2053	22.2558	24.9495	21.2894			105	33.6111	34.0503	34.0144	34.9529	35.5182	36.0904	35.1715	34	33.1672	32.6501	35.5337
	106	21.5889	21.0032	20.9757	21	21	21	22.9842	22.2932	22.3017	25.3022	21.3286			106	33.0564	33.995	34	34.4973	35.0834	35.9958	34.8588	34	33.0245	32.6001	35.5321
	107	21.0462	20.6522	20.3979	20.9958	20.9321	20.9622	22.9926	22.3265	22.2604	25.6161	21.3219			107	32.8679	33.3486	34	34.0297	34.9005	35.594	34.6858	33.9813	33	32.9265	35.5305
	108	20.634	20.1704	20.0121	20.8703	20.6594	20.9145	22.9541	22.4616	22.1418	25.7955	21.3699			108	32.4333	33	33.9605	33.9947	34.4366	35.035	34.5429	33.7623	33	33	35.5289
	109	20.1199	20.0081	20	20.8026	20.1557	20.889	22.8846	22.7716	21.9429	25.9024	21.5513			109	32.0551	32.9844	33.6151	33.991	34.2696	35	34.5295	33.3308	33	32.987	35.5485
	110	20	19.9249	20	20.7302	20.0037	20.8996	22.8457	23	21.8142	26.0477	21.7019			110	32	32.6255	33.037	33.6681	34.151	34.9359	34.5101	33.2517	33	32.7447	35.6258
	111	20	19.9008	19.9385	20.3875	20	20.8919	22.8058	23	21.6397	26.3504	21.8719			111	32	32.299	33	33.0769	34.0358	34.634	34.4654	33.0169	33	32.7444	35.6242
	112	20	19.9918	19.9923	20.0294	20	20.9444	22.8452	23	21.4902	26.6684	22			112	31.9539	32	33	33	33.9909	34.4673	34.5164	33	33	32.8223	35.6428
	113	19.8374	20	20	20	20	20.7289	22.7303	23.0231	21.4172	26.8059	22			113	31.9	32	33	33	33.9569	34.3615	34.48	32.9824	33	32.6925	35.7006
	114	19.5727	20	20	20	20	20.4433	22.6736	23.2966	21.3803	26.9579	22			114	31.9	32	33	33	33.9435	34.1743	34.4692	32.8518	33	32.122	35.6194
	115	19.5138	20	19.994	20	20	20.1391	22.5991	23.5328	21.3296	26.961	22			115	31.9473	32	33	33	33.9436	34.0191	34.2017	32.9933	32.7107	32	35.5953
	116	19.5589	19.8519	19.8988	20	20	20.0003	22.6163	23.5152	21.2318	26.9642	22			116	32	32	33	33	33.9407	33.5958	34	33	32.3505	32	35.5796
	117	19.6105	19.9019	19.7898	20	20	20	22.6626	23.5588	21.1958	26.9068	22			117	32	32	33	33	34	33.3206	34	33	32	32	35.8147
	118	19.7798	19.9177	19.8069	20	20	20	22.7175	23.6084	21.0709	26.93	22			118	32	32	33	32.9833	34	33.2345	34	33	32	32	35.8131
	119	20	19.9303	19.6445	20	20	20	22.6792	23.6342	21	27.0863	22			119	32	32	33	32.6265	34	33.1463	33.8322	33	32	32	35.8302
	120	20	20	19.6223	20	20	20	22.6041	23.6058	20.916	27.0171	22			120	32	32	33	32.2702	34	33.1482	33.4586	33	32.0061	32	35.8

## Sheet: supplementary Fig. 10
Fig. S10e	Time (s)	Donor	Acceptor
	0	33.128	8.03875
	0.03	34.7615	10.9147
	0.06	32.509	5.88053
	0.09	28.3796	12.5726
	0.12	19.8017	25.7649
	0.15	16.1314	27.4007
	0.18	16.7191	25.2352
	0.21	17.821	26.8533
	0.24	13.1424	20.5885
	0.27	15.1465	20.7558
	0.3	13.9919	23.8161
	0.33	29.5937	6.83584
	0.36	37.0572	6.58644
	0.39	19.0133	21.4461
	0.42	28.5867	17.0021
	0.45	30.5743	8.53571
	0.48	24.6414	8.86365
	0.51	20.9406	18.0458
	0.54	33.5818	7.97444
	0.57	12.4681	22.99
	0.6	20.3308	22.0426
	0.63	18.543	21.431
	0.66	27.6608	9.13454
	0.69	16.3956	22.0117
	0.72	19.2298	25.6267
	0.75	30.5556	13.9201
	0.78	30.2627	4.53955
	0.81	18.7252	22.3791
	0.84	26.7827	9.76767
	0.87	30.3911	7.28287
	0.9	20.0328	15.0274
	0.93	17.4575	23.4288
	0.96	34.1645	5.37854
	0.99	32.575	4.22288
	1.02	38.5535	3.49688
	1.05	27.1255	1.74638
	1.08	28.0756	-0.967187
	1.11	33.9427	-2.52762
	1.14	27.8737	2.58025
	1.17	29.7833	4.72819
	1.2	27.4845	1.13145
	1.23	33.3478	-0.292547
	1.26	28.7031	-1.64441
	1.29	28.4147	1.43326
	1.32	34.5605	1.76909
	1.35	31.3111	-0.791048
	1.38	33.7108	2.51273
	1.41	30.1878	3.03795
	1.44	29.5369	6.80313
	1.47	29.4148	4.33867
	1.5	27.7279	2.483
	1.53	22.2865	2.40559
	1.56	25.9389	0.350727
	1.59	34.1703	6.23835
	1.62	34.1515	3.7412
	1.65	34.9134	1.6004
	1.68	29.7589	-1.1067
	1.71	30.9319	1.67255
	1.74	31.9994	1.09895
	1.77	27.6801	2.84773
	1.8	30.8264	2.62232
	1.83	31.1048	2.07308
	1.86	29.9419	-0.355413
	1.89	31.5101	-2.69882
	1.92	28.6554	4.52714
	1.95	28.9131	0.949138
	1.98	35.6151	2.65874
	2.01	32.9283	-1.73341
	2.04	27.3199	-1.18329
	2.07	27.9861	-0.543949
	2.1	5.35372	-2.94426
	2.13	-3.35417	-5.19216
	2.16	-1.79741	1.114
	2.19	-0.486371	-3.39735
	2.22	-2.23393	-3.17794
	2.25	-2.90538	0.46631
	2.28	-1.55723	-1.36503
	2.31	-2.94766	-0.356291
	2.34	1.10952	-2.67729
	2.37	-1.17357	-2.57609
	2.4	-3.14803	-3.28848
	2.43	-0.763178	-0.901875
	2.46	-1.21998	0.78919
	2.49	-2.9034	-4.46968
	2.52	-3.16358	-1.97544
	2.55	-3.64728	1.56556
	2.58	-1.6057	-3.91391
	2.61	-4.08595	-2.61941
	2.64	-2.03728	0.527543
	2.67	-0.865727	1.12798
	2.7	-1.26449	-1.39033
	2.73	-3.13194	-2.41722
	2.76	-2.87593	-1.27583
	2.79	-1.32723	-0.113782
	2.82	-0.176347	1.47796
	2.85	-2.81894	-3.23628
	2.88	-3.61649	-2.94068
	2.91	-4.65363	-1.30634
	2.94	-1.34001	0.634612
	2.97	-0.162165	3.00459
	3	-3.14048	0.19802
	3.03	-5.89436	-0.437976
	3.06	-3.12367	-6.0398
	3.09	-2.98994	-0.719347
	3.12	1.36581	-0.228974
	3.15	-1.92187	-0.203598
	3.18	-0.723486	-0.989615
	3.21	-2.29919	-2.12116
	3.24	1.97006	0.0468825
	3.27	-1.67062	1.22859
	3.3	1.08676	-0.530801
	3.33	1.1667	-1.38506
	3.36	0.21562	-3.67502
	3.39	0.321292	1.41661
	3.42	-0.845464	-1.03489
	3.45	0.370243	-2.07831
	3.48	3.75214	-2.67195
	3.51	3.63874	0.774187
	3.54	-3.03292	0.310713
	3.57	0.034864	0.406232
	3.6	-1.00497	2.79907
	3.63	-0.886124	1.56434
	3.66	0.210319	2.37326
	3.69	-0.584828	2.84965
	3.72	0.249087	0.570372
	3.75	-3.94772	1.11297
	3.78	0.50923	4.11515
	3.81	-0.758334	0.64692
	3.84	-2.1657	-2.88304
	3.87	-0.374632	-0.467639
	3.9	0.860247	-3.47311
	3.93	0.588806	-2.59599
	3.96	-2.19769	1.73432
	3.99	1.0644	-2.19481
	4.02	-1.4852	0.0567435
	4.05	-0.121838	-0.889819
	4.08	-0.850616	-0.0749292
	4.11	0.620235	-3.49113
	4.14	-0.817239	1.51426
	4.17	-2.03117	1.36696
	4.2	-2.05011	-0.736735
	4.23	-2.55104	0.0842538
	4.26	-1.19744	0.0249439
	4.29	-3.51843	-5.30104
	4.32	-1.56531	-0.625345
	4.35	-1.08321	-2.55566
	4.38	-2.36819	-0.138324
	4.41	-3.28403	-1.65239
	4.44	-3.38323	4.28666
	4.47	-4.97458	0.798553
	4.5	-2.92027	-3.50452
	4.53	-3.5471	-0.56801
	4.56	-2.32814	4.13745
	4.59	-3.12	-2.4317
	4.62	-1.4623	-3.6689
	4.65	-3.81771	-1.28716
	4.68	-1.52909	1.52254
	4.71	-2.7672	-0.374602
	4.74	2.41929	-1.6335
	4.77	-2.52388	-4.26395
	4.8	-2.39868	-1.52669
	4.83	-1.09978	-0.442866
	4.86	-3.83261	-3.92797
	4.89	-0.514918	-1.12847
	4.92	-1.52493	-0.0386593
	4.95	0.461209	-4.20094
	4.98	2.50402	-0.454005
	5.01	-3.13942	-2.27728
	5.04	-1.07857	-1.20929
	5.07	-0.199713	0.0153436
	5.1	-2.11454	0.392991
	5.13	-3.83078	-0.180475
	5.16	-2.64938	-3.50824
	5.19	-1.30312	-4.77965
	5.22	-3.66034	-1.36821
	5.25	-2.79594	2.49283
	5.28	-2.35269	-1.94469
	5.31	-2.82841	-2.85417
	5.34	-1.8025	-2.84056
	5.37	-0.855712	-2.69811
	5.4	-2.194	2.09326
	5.43	-3.21065	-3.55805
	5.46	-2.0337	0.332644
	5.49	-1.6805	-1.65736
	5.52	-1.55566	-0.0401471
	5.55	-1.99457	0.382325
	5.58	-2.32222	1.68287
	5.61	-2.72966	-3.0326
	5.64	0.374297	-1.9002
	5.67	-1.63764	-1.0129
	5.7	-2.11872	-4.08117
	5.73	-2.056	-0.0468704
	5.76	0.21552	-2.31389
	5.79	-1.17158	-4.03629
	5.82	-3.58238	-4.0209
	5.85	-1.51106	-0.464584
	5.88	-2.50246	-0.209768
	5.91	-2.33162	-4.816
	5.94	-5.77812	0.786199
	5.97	-7.04871	-0.9002
	6	-2.10154	-0.389319

## Sheet: supplementary Fig. 11
Fig. S11a	Time (s)	Donor	Acceptor		Time (s)	FRET			all FRET values			Fig. S11b	Time (s)	Donor	Acceptor		Time (s)	FRET			all FRET values			Fig. S11c	Time (s)	Donor	Acceptor		Time (s)	FRET			all FRET values
	0	12.1856	12.7255		0	0.435556			0.435556				0	9.35156	21.2052		0	0.522944			0.522944				0	1.69885	20.8351		0	0.920003			0.920003
	0.03	12.8722	8.39467		0.03	0.308497			0.308497				0.03	9.7664	22.745		0.03	0.531636			0.531636				0.03	1.03692	15.4859		0.03	0.93216			0.93216
	0.06	18.6001	10.4947		0.06	0.275221			0.275221				0.06	9.06755	25.2725		0.06	0.58006			0.58006				0.06	2.53752	14.6041		0.06	0.839076			0.839076
	0.09	18.6084	3.68458		0.09	0.0693797			0.0693797				0.09	9.5697	15.2923		0.09	0.420893			0.420893				0.09	3.96275	13.9809		0.09	0.75899			0.75899
	0.12	18.5269	5.75737		0.12	0.14416			0.14416				0.12	14.564	24.5498		0.12	0.448597			0.448597				0.12	2.29124	19.0036		0.12	0.885115			0.885115
	0.15	15.2521	4.41455		0.15	0.128423			0.128423				0.15	9.23168	18.0566		0.15	0.479599			0.479599				0.15	0.785092	15.9315		0.15	0.949353			0.949353
	0.18	15.4208	6.70441		0.18	0.211765			0.211765				0.18	13.6115	27.2314		0.18	0.495823			0.495823				0.18	2.1838	19.9733		0.18	0.895089			0.895089
	0.21	12.6889	9.73346		0.21	0.351313			0.351313				0.21	8.9805	22.7711		0.21	0.553655			0.553655				0.21	1.66048	17.4164		0.21	0.906624			0.906624
	0.24	4.79676	8.76698		0.24	0.581261			0.581261				0.24	7.82226	17.3282		0.24	0.510984			0.510984				0.24	3.22047	21.9253		0.24	0.86418			0.86418
	0.27	6.80875	11.8448		0.27	0.571271			0.571271				0.27	14.7791	22.8129		0.27	0.42386			0.42386				0.27	-1.11505	16.8532		0.27	1.07589			1.07589
	0.3	16.3284	5.82189		0.3	0.169789			0.169789				0.3	4.6864	20.4844		0.3	0.682714			0.682714				0.3	2.58599	21.7148		0.3	0.88719			0.88719
	0.33	6.82647	10.4968		0.33	0.537949			0.537949				0.33	15.7027	23.6029		0.33	0.417735			0.417735				0.33	2.53086	14.0493		0.33	0.833579			0.833579
	0.36	4.25897	18.6684		0.36	0.778282			0.778282				0.36	12.0243	23.7992		0.36	0.490127			0.490127				0.36	3.93337	19.1958		0.36	0.818156			0.818156
	0.39	1.30383	10.3189		0.39	0.863008			0.863008				0.39	10.6788	18.9228		0.39	0.455039			0.455039				0.39	1.55641	13.4751		0.39	0.886779			0.886779
	0.42	11.6516	8.3853		0.42	0.333354			0.333354				0.42	7.85053	18.0356		0.42	0.521769			0.521769				0.42	-0.988777	18.3679		0.42	1.06057			1.06057
	0.45	5.38837	9.72705		0.45	0.579118			0.579118				0.45	5.55212	19.1448		0.45	0.626082			0.626082				0.45	1.81269	15.5829		0.45	0.887325			0.887325
	0.48	18.3098	5.83244		0.48	0.148752			0.148752				0.48	11.3387	24.4699		0.48	0.513448			0.513448				0.48	2.94559	12.603		0.48	0.791665			0.791665
	0.51	18.3646	1.7956		0.51	-0.0092641			-0.0092641				0.51	8.44629	15.7991		0.51	0.463362			0.463362				0.51	3.72692	15.8699		0.51	0.794283			0.794283
	0.54	15.9518	2.79658		0.54	0.050394			0.050394				0.54	8.21482	22.9794		0.54	0.578908			0.578908				0.54	-0.241066	18.826		0.54	1.01381			1.01381
	0.57	22.7132	8.5122		0.57	0.183438			0.183438				0.57	9.01468	22.6024		0.57	0.550588			0.550588				0.57	2.89044	24.0083		0.57	0.886622			0.886622
	0.6	17.6563	5.58939		0.6	0.147136			0.147136				0.6	6.84804	22.2125		0.6	0.614931			0.614931				0.6	1.74238	18.2798		0.6	0.906927			0.906927
	0.63	17.8858	5.90492		0.63	0.155437			0.155437				0.63	14.4007	20.0575		0.63	0.393955			0.393955				0.63	2.11998	18.5452		0.63	0.890325			0.890325
	0.66	15.2505	4.5873		0.66	0.135552			0.135552				0.66	9.42904	18.8724		0.66	0.487002			0.487002				0.66	3.96735	27.528		0.66	0.867727			0.867727
	0.69	19.8148	3.65858		0.69	0.0604624			0.0604624				0.69	10.3141	25.3208		0.69	0.547697			0.547697				0.69	1.31237	17.2274		0.69	0.924039			0.924039
	0.72	19.0072	5.27324		0.72	0.123626			0.123626				0.72	7.53026	21.64		0.72	0.584285			0.584285				0.72	3.2848	18.4071		0.72	0.8378			0.8378
	0.75	11.2058	4.09303		0.75	0.169243			0.169243				0.75	8.9899	20.6769		0.75	0.525988			0.525988				0.75	0.36848	17.7977		0.75	0.97831			0.97831
	0.78	12.6662	12.0433		0.78	0.409909			0.409909				0.78	10.7371	19.6291		0.78	0.464307			0.464307				0.78	4.52144	15.7205		0.78	0.758085			0.758085
	0.81	1.02271	9.33564		0.81	0.878799			0.878799				0.81	6.18679	22.7296		0.81	0.645314			0.645314				0.81	2.44144	24.7474		0.81	0.90546			0.90546
	0.84	11.0725	11.136		0.84	0.424342			0.424342				0.84	9.38494	24.261		0.84	0.560054			0.560054				0.84	1.46552	14.7878		0.84	0.902147			0.902147
	0.87	8.96373	10.8113		0.87	0.473134			0.473134				0.87	6.54405	16.2345		0.87	0.538306			0.538306				0.87	0.857775	16.4137		0.87	0.946555			0.946555
	0.9	0.0878185	10.7252		0.9	0.989942			0.989942				0.9	8.91891	22.7134		0.9	0.554711			0.554711				0.9	2.12752	13.4667		0.9	0.850784			0.850784
	0.93	4.71311	15.998		0.93	0.72919			0.72919				0.93	10.9423	18.2367		0.93	0.437839			0.437839				0.93	2.34425	17.1729		0.93	0.870922			0.870922
	0.96	13.9723	6.09525		0.96	0.211326			0.211326				0.96	11.2823	17.0422		0.96	0.410048			0.410048				0.96	2.39582	9.68733		0.96	0.776567			0.776567
	0.99	11.312	7.97494		0.99	0.327541			0.327541				0.99	9.6353	22.4218		0.99	0.531086			0.531086				0.99	0.140176	19.7783		0.99	0.992528			0.992528
	1.02	3.5326	13.4851		1.02	0.751535			0.751535				1.02	4.34538	17.9235		1.02	0.666345			0.666345				1.02	4.01374	18.5888		1.02	0.809745			0.809745
	1.05	14.602	5.77172		1.05	0.190085			0.190085				1.05	10.801	21.1918		1.05	0.484984			0.484984				1.05	-0.307026	13.0328		1.05	1.02645			1.02645
	1.08	21.8648	6.03045		1.08	0.124103			0.124103				1.08	12.1753	20.7277		1.08	0.447079			0.447079				1.08	5.17741	20.2775		1.08	0.782865			0.782865
	1.11	16.5177	4.09993		1.11	0.102686			0.102686				1.11	10.9253	20.0127		1.11	0.465368			0.465368				1.11	0.156128	19.864		1.11	0.991722			0.991722
	1.14	19.104	9.61853		1.14	0.247846			0.247846				1.14	10.6982	19.9366		1.14	0.469788			0.469788				1.14	3.1497	25.4052		1.14	0.883889			0.883889
	1.17	2.40739	13.6707		1.17	0.819421			0.819421				1.17	9.22673	20.3032		1.17	0.513946			0.513946				1.17	4.21409	17.3478		1.17	0.789694			0.789694
	1.2	18.1444	3.92411		1.2	0.0820445			0.0820445				1.2	14.2188	25.2417		1.2	0.462813			0.462813				1.2	-0.760725	12.406		1.2	1.07198			1.07198
	1.23	16.6752	7.95954		1.23	0.234027			0.234027				1.23	7.98246	19.2692		1.23	0.536616			0.536616				1.23	4.89503	18.8995		1.23	0.779595			0.779595
	1.26	17.0368	4.04256		1.26	0.0957253			0.0957253				1.26	11.5377	21.6493		1.26	0.473795			0.473795				1.26	-0.715539	18.8029		1.26	1.04207			1.04207
	1.29	21.3424	9.17689		1.29	0.212503			0.212503				1.29	7.22645	20.3235		1.29	0.577251			0.577251				1.29	2.20057	21.172		1.29	0.90011			0.90011
	1.32	14.9798	2.0587		1.32	0.0199251			0.0199251				1.32	10.4212	19.5613		1.32	0.471154			0.471154				1.32	1.62036	14.0447		1.32	0.887275			0.887275
	1.35	17.4524	4.61182		1.35	0.114051			0.114051				1.35	6.36364	21.632		1.35	0.625695			0.625695				1.35	1.36634	16.7675		1.35	0.918989			0.918989
	1.38	16.9522	3.95168		1.38	0.0927999			0.0927999				1.38	10.7868	21.8101		1.38	0.49363			0.49363				1.38	3.19468	14.9536		1.38	0.808885			0.808885
	1.41	17.3682	4.82434		1.41	0.122743			0.122743				1.41	6.84613	24.4866		1.41	0.640538			0.640538				1.41	0.700493	12.3833		1.41	0.941016			0.941016
	1.44	16.5808	6.1982		1.44	0.179772			0.179772				1.44	7.44958	22.4953		1.44	0.597592			0.597592				1.44	2.03857	21.5871		1.44	0.908574			0.908574
	1.47	13.1019	2.98768		1.47	0.0851545			0.0851545				1.47	10.8045	23.1882		1.47	0.510769			0.510769				1.47	-0.668674	14.606		1.47	1.05203			1.05203
	1.5	15.8347	5.94909		1.5	0.180276			0.180276				1.5	9.85296	20.8816		1.5	0.504857			0.504857				1.5	4.99787	17.8784		1.5	0.765157			0.765157
	1.53	12.5675	2.31902		1.53	0.0529315			0.0529315				1.53	7.16898	21.504		1.53	0.594863			0.594863				1.53	4.64854	11.0752		1.53	0.671727			0.671727
	1.56	18.5972	6.55327		1.56	0.168874			0.168874				1.56	11.0996	21.9135		1.56	0.487476			0.487476				1.56	0.849849	17.2879		1.56	0.949762			0.949762
	1.59	17.3737	5.76407		1.59	0.156064			0.156064				1.59	5.10924	18.0936		1.59	0.630936			0.630936				1.59	3.13749	22.715		1.59	0.871548			0.871548
	1.62	17.7867	5.16262		1.62	0.130971			0.130971				1.62	13.2033	17.8018		1.62	0.382186			0.382186				1.62	2.1649	15.4365		1.62	0.866872			0.866872
	1.65	17.9339	3.53234		1.65	0.0681229			0.0681229				1.65	7.41115	20.9897		1.65	0.579856			0.579856				1.65	2.97471	19.7952		1.65	0.860718			0.860718
	1.68	16.2222	4.00542		1.68	0.101553			0.101553				1.68	11.4412	22.2309		1.68	0.483646			0.483646				1.68	2.6019	16.6385		1.68	0.854329			0.854329
	1.71	18.0544	6.97437		1.71	0.187644			0.187644				1.71	10.6203	21.8956		1.71	0.498841			0.498841				1.71	2.03171	17.8105		1.71	0.890265			0.890265
	1.74	16.5813	2.43163		1.74	0.0289995			0.0289995				1.74	11.0839	19.51		1.74	0.454173			0.454173				1.74	3.6883	15.1722		1.74	0.787832			0.787832
	1.77	17.4656	3.33044		1.77	0.0631796			0.0631796				1.77	8.15567	21.2106		1.77	0.558427			0.558427				1.77	1.42143	18.1522		1.77	0.92233			0.92233
	1.8	13.2046	9.12562		1.8	0.323928			0.323928				1.8	7.62519	15.1856		1.8	0.478384			0.478384				1.8	1.5267	17.5044		1.8	0.913984			0.913984
	1.83	10.7092	7.58266		1.83	0.328044			0.328044				1.83	10.5407	18.79		1.83	0.456399			0.456399				1.83	0.378065	17.4642		1.83	0.977312			0.977312
	1.86	3.4393	14.75		1.86	0.773513			0.773513				1.86	12.6498	20.6565		1.86	0.43606			0.43606				1.86	3.09318	15.8827		1.86	0.823778			0.823778
	1.89	0.557009	13.2063		1.89	0.950413			0.950413				1.89	8.00823	25.2228		1.89	0.610466			0.610466				1.89	3.69458	17.1732		1.89	0.809464			0.809464
	1.92	2.83499	11.8959		1.92	0.768536			0.768536				1.92	12.594	21.0657		1.92	0.442878			0.442878				1.92	0.146881	17.3779		1.92	0.991026			0.991026
	1.95	4.88227	12.4079		1.95	0.664873			0.664873				1.95	8.26929	20.4941		1.95	0.54513			0.54513				1.95	6.29254	18.7801		1.95	0.730646			0.730646
	1.98	8.77452	5.99168		1.98	0.315664			0.315664				1.98	10.0051	25.9481		1.98	0.562301			0.562301				1.98	0.447617	13.2364		1.98	0.964188			0.964188
	2.01	16.6124	4.34864		2.01	0.111768			0.111768				2.01	4.325	22.5465		2.01	0.722269			0.722269				2.01	3.27104	17.7329		2.01	0.83281			0.83281
	2.04	16.091	5.17859		2.04	0.149169			0.149169				2.04	9.91709	18.8327		2.04	0.473108			0.473108				2.04	0.970811	15.595		2.04	0.936688			0.936688
	2.07	21.6576	6.80185		2.07	0.147806			0.147806				2.07	12.0306	22.2722		2.07	0.470962			0.470962				2.07	3.18134	19.2689		2.07	0.848645			0.848645
	2.1	20.5779	7.45551		2.1	0.175562			0.175562				2.1	9.48519	20.0711		2.1	0.503381			0.503381				2.1	2.33115	20.0521		2.1	0.889144			0.889144
	2.13	15.6332	5.32596		2.13	0.160022			0.160022				2.13	11.0173	20.6425		2.13	0.472162			0.472162				2.13	4.69061	16.6789		2.13	0.763131			0.763131
	2.16	18.5327	4.18302		2.16	0.0889009			0.0889009				2.16	7.8584	19.8537		2.16	0.549231			0.549231				2.16	1.36199	13.8323		2.16	0.902204			0.902204
	2.19	16.7228	3.402		2.19	0.0717823			0.0717823				2.19	10.0136	22.3211		2.19	0.519767			0.519767				2.19	0.730414	13.195		2.19	0.942555			0.942555
	2.22	13.6886	9.33834		2.22	0.32088			0.32088				2.22	9.21802	24.1651		2.22	0.563545			0.563545				2.22	3.23846	20.0018		2.22	0.851475			0.851475
	2.25	19.2365	7.36466		2.25	0.186391			0.186391				2.25	11.725	11.6457		2.25	0.291396			0.291396				2.25	1.16156	15.4849		2.25	0.92456			0.92456
	2.28	16.1325	7.47316		2.28	0.226728			0.226728				2.28	14.2585	22.8804		2.28	0.434072			0.434072				2.28	2.79272	15.9432		2.28	0.838942			0.838942
	2.31	12.3207	4.20846		2.31	0.157048			0.157048				2.31	3.69596	16.5769		2.31	0.682983			0.682983				2.31	4.38501	15.9878		2.31	0.767169			0.767169
	2.34	17.8913	3.68972		2.34	0.0747473			0.0747473				2.34	8.6189	25.5393		2.34	0.595631			0.595631				2.34	0.784857	13.3866		2.34	0.939422			0.939422
	2.37	15.8268	4.22809		2.37	0.114616			0.114616				2.37	8.0138	17.7774		2.37	0.512169			0.512169				2.37	0.638014	22.9273		2.37	0.97147			0.97147
	2.4	12.7098	2.58295		2.4	0.0669285			0.0669285				2.4	14.0217	25.2739		2.4	0.46685			0.46685				2.4	1.12706	16.4534		2.4	0.931			0.931
	2.43	16.3681	3.95073		2.43	0.0979378			0.0979378				2.43	8.93047	23.8261		2.43	0.567713			0.567713				2.43	3.83627	16.6981		2.43	0.798561			0.798561
	2.46	8.03701	8.34115		2.46	0.429904			0.429904				2.46	6.94622	22.0276		2.46	0.609202			0.609202				2.46	2.25334	18.6764		2.46	0.884929			0.884929
	2.49	8.55875	10.0859		2.49	0.466219			0.466219				2.49	9.96408	24.2743		2.49	0.544803			0.544803				2.49	3.11886	15.9797		2.49	0.823526			0.823526
	2.52	17.2589	6.2728		2.52	0.174383			0.174383				2.52	7.76923	17.8804		2.52	0.521962			0.521962				2.52	1.61739	21.7682		2.52	0.926799			0.926799
	2.55	16.6566	2.60685		2.55	0.0367549			0.0367549				2.55	8.90131	19.5828		2.55	0.512886			0.512886				2.55	3.14569	14.6459		2.55	0.807764			0.807764
	2.58	15.3785	5.52377		2.58	0.170555			0.170555				2.58	9.91742	20.6403		2.58	0.499787			0.499787				2.58	0.706734	15.9403		2.58	0.954223			0.954223
	2.61	13.0225	5.66949		2.61	0.209936			0.209936				2.61	5.56501	20.3354		2.61	0.641481			0.641481				2.61	1.31673	14.352		2.61	0.908595			0.908595
	2.64	20.9867	5.70783		2.64	0.121221			0.121221				2.64	12.4043	22.9614		2.64	0.471672			0.471672				2.64	2.32131	17.2802		2.64	0.87279			0.87279
	2.67	14.2232	4.8736		2.67	0.159893			0.159893				2.67	6.09052	20.9201		2.67	0.627406			0.627406				2.67	4.01185	18.5294		2.67	0.809282			0.809282
	2.7	16.9936	4.66758		2.7	0.120467			0.120467				2.7	10.0045	25.64		2.7	0.559014			0.559014				2.7	4.3085	16.0457		2.7	0.771088			0.771088
	2.73	18.9042	5.96268		2.73	0.14722			0.14722				2.73	8.33041	22.1217		2.73	0.564804			0.564804				2.73	0.913425	19.4785		2.73	0.952339			0.952339
	2.76	12.9488	9.08799		2.76	0.327803			0.327803				2.76	7.96029	23.3378		2.76	0.591061			0.591061				2.76	1.67713	14.4253		2.76	0.886732			0.886732
	2.79	25.3639	7.60141		2.79	0.140456			0.140456				2.79	12.371	22.9672		2.79	0.472453			0.472453				2.79	2.25493	13.8753		2.79	0.84746			0.84746
	2.82	3.86848	8.81825		2.82	0.636398			0.636398				2.82	7.80768	16.091		2.82	0.489518			0.489518				2.82	2.7274	14.2685		2.82	0.825231			0.825231
	2.85	3.39299	16.1513		2.85	0.791974			0.791974				2.85	13.9338	20.3001		2.85	0.405884			0.405884				2.85	1.42604	19.5428		2.85	0.927596			0.927596
	2.88	2.95007	11.9996		2.88	0.762873			0.762873				2.88	6.91636	14.7375		2.88	0.49501			0.49501				2.88	1.85899	19.0292		2.88	0.905038			0.905038
	2.91	2.35472	9.35086		2.91	0.756818			0.756818				2.91	9.57185	22.9099		2.91	0.538906			0.538906				2.91	1.98298	13.3805		2.91	0.858765			0.858765
	2.94	10.5458	11.5669		2.94	0.448048			0.448048				2.94	12.0682	21.8955		2.94	0.465228			0.465228				2.94	0.999935	14.5923		2.94	0.930354			0.930354
	2.97	17.9002	7.02507		2.97	0.190927			0.190927				2.97	7.32848	21.7465		2.97	0.592442			0.592442				2.97	3.03294	17.923		2.97	0.844769			0.844769
	3	9.53846	12.0168		3	0.485784			0.485784				3	9.45902	19.01		3	0.488291			0.488291				3	3.32735	17.5268		3	0.828575			0.828575
	3.03	1.46372	11.5452		3.03	0.863043			0.863043				3.03	6.37088	18.684		3.03	0.585508			0.585508				3.03	3.16594	18.2215		3.03	0.841368			0.841368
	3.06	2.97745	13.559		3.06	0.783705			0.783705				3.06	11.8432	22.4346		3.06	0.477185			0.477185				3.06	1.72706	14.4192		3.06	0.883669			0.883669
	3.09	1.46627	17.3058		3.09	0.905342			0.905342				3.09	8.06412	20.8376		3.09	0.556316			0.556316				3.09	2.74263	17.4586		3.09	0.85419			0.85419
	3.12	2.36853	10.8175		3.12	0.78306			0.78306				3.12	12.5092	18.5229		3.12	0.40749			0.40749				3.12	0.901226	17.2018		3.12	0.946601			0.946601
	3.15	1.86497	14.6007		3.15	0.862918			0.862918				3.15	8.35815	20.1999		3.15	0.538234			0.538234				3.15	3.11174	25.0906		3.15	0.883793			0.883793
	3.18	2.49933	13.0081		3.18	0.805717			0.805717				3.18	10.0378	21.9296		3.18	0.514072			0.514072				3.18	4.64741	15.1865		3.18	0.745638			0.745638
	3.21	3.14869	17.1409		3.21	0.813787			0.813787				3.21	7.83882	21.9082		3.21	0.577561			0.577561				3.21	3.1095	22.1721		3.21	0.869661			0.869661
	3.24	3.36884	15.6131		3.24	0.787314			0.787314				3.24	14.2706	18.1964		3.24	0.368674			0.368674				3.24	3.45344	18.8794		3.24	0.834583			0.834583
	3.27	1.58894	10.4598		3.27	0.83948			0.83948				3.27	10.9138	24.9226		3.27	0.528602			0.528602				3.27	1.81951	13.4069		3.27	0.869268			0.869268
	3.3	3.05663	11.3191		3.3	0.744694			0.744694				3.3	10.8266	22.8163		3.3	0.505612			0.505612				3.3	3.10876	20.2884		3.3	0.858517			0.858517
	3.33	0.250667	10.8231		3.33	0.972035			0.972035				3.33	13.4432	16.3756		3.33	0.353896			0.353896				3.33	1.59168	13.4625		3.33	0.884377			0.884377
	3.36	5.93538	17.2318		3.36	0.696594			0.696594				3.36	12.6123	30.0473		3.36	0.543241			0.543241				3.36	2.27692	19.7944		3.36	0.890119			0.890119
	3.39	2.36818	10.3756		3.39	0.775513			0.775513				3.39	7.00468	20.3616		3.39	0.585631			0.585631				3.39	5.92568	16.082		3.39	0.70852			0.70852
	3.42	2.7242	11.822		3.42	0.774562			0.774562				3.42	12.5787	20.6755		3.42	0.437803			0.437803				3.42	-0.487266	16.1525		3.42	1.03346			1.03346
	3.45	0.916222	11.6477		3.45	0.910755			0.910755				3.45	8.75057	16.2732		3.45	0.462881			0.462881				3.45	0.680921	16.9571		3.45	0.958561			0.958561
	3.48	-0.622362	15.2541		3.48	1.05253			1.05253				3.48	11.8601	21.9739		3.48	0.470834			0.470834				3.48	2.47462	17.9246		3.48	0.869975			0.869975
	3.51	4.73999	18.0468		3.51	0.752299			0.752299				3.51	12.0344	26.5252		3.51	0.520673			0.520673				3.51	0.344305	12.5131		3.51	0.970526			0.970526
	3.54	2.54864	12.8084		3.54	0.800006			0.800006				3.54	6.42497	17.4288		3.54	0.563651			0.563651				3.54	2.54194	14.4246		3.54	0.836982			0.836982
	3.57	4.31778	9.0711		3.57	0.61673			0.61673				3.57	13.838	20.2341		3.57	0.406737			0.406737				3.57	3.33283	14.3787		3.57	0.795115			0.795115
	3.6	7.57012	14.0515		3.6	0.589125			0.589125				3.6	10.4436	17.8226		3.6	0.443331			0.443331				3.6	2.8987	16.6775		3.6	0.840473			0.840473
	3.63	2.66336	13.7219		3.63	0.804323			0.804323				3.63	12.1183	19.9592		3.63	0.437373			0.437373				3.63	-0.392577	16.8093		3.63	1.02565			1.02565
	3.66	3.35501	19.3025		3.66	0.822498			0.822498				3.66	7.43972	20.8313		3.66	0.576775			0.576775				3.66	3.53867	19.2989		3.66	0.834443			0.834443
	3.69	2.27164	9.44799		3.69	0.765497			0.765497				3.69	10.2922	23.6443		3.69	0.528989			0.528989				3.69	2.41742	12.6518		3.69	0.823636			0.823636
	3.72	4.74419	10.8569		3.72	0.639178			0.639178				3.72	12.7241	26.601		3.72	0.506898			0.506898				3.72	4.77508	15.7622		3.72	0.748187			0.748187
	3.75	5.08384	13.5093		3.75	0.675625			0.675625				3.75	8.24952	21.1314		3.75	0.554435			0.554435				3.75	-1.0843	12.3567		3.75	1.10604			1.10604
	3.78	2.68024	16.462		3.78	0.831537			0.831537				3.78	9.47744	25.4216		3.78	0.570469			0.570469				3.78	1.03879	17.636		3.78	0.940425			0.940425
	3.81	4.5592	12.396		3.81	0.680273			0.680273				3.81	8.27646	20.9586		3.81	0.551273			0.551273				3.81	3.75265	17.9054		3.81	0.814			0.814
	3.84	10.5477	5.83515		3.84	0.26403			0.26403				3.84	10.7043	25.0983		3.84	0.535617			0.535617				3.84	-0.909708	15.9005		3.84	1.06532			1.06532
	3.87	23.5489	5.02511		3.87	0.0830856			0.0830856				3.87	7.56471	21.7995		3.87	0.585161			0.585161				3.87	3.78438	16.5563		3.87	0.799294			0.799294
	3.9	15.1175	2.00817		3.9	0.0164027			0.0164027				3.9	8.78238	21.1172		3.9	0.538086			0.538086				3.9	2.75755	15.1678		3.9	0.833203			0.833203
	3.93	20.957	7.41813		3.93	0.170986			0.170986				3.93	13.3894	22.394		3.93	0.444402			0.444402				3.93	2.11405	18.1928		3.93	0.888569			0.888569
	3.96	17.6309	2.02763		3.96	0.0045066			0.0045066				3.96	10.2188	16.7245		3.96	0.430303			0.430303				3.96	4.04371	18.2797		3.96	0.805728			0.805728
	3.99	5.03709	15.4757		3.99	0.708303			0.708303				3.99	10.3249	19.1106		3.99	0.466791			0.466791				3.99	2.14097	13.237		3.99	0.847515			0.847515
	4.02	5.64001	12.3533		4.02	0.629529			0.629529				4.02	12.8412	17.7965		4.02	0.389215			0.389215				4.02	1.91677	12.9742		4.02	0.858788			0.858788
	4.05	13.2818	5.55539		4.05	0.20122			0.20122				4.05	5.9166	23.3486		4.05	0.662491			0.662491				4.05	12.295	1.83603		4.05	-0.0349553
	4.08	18.6644	7.30601		4.08	0.190803			0.190803				4.08	11.5101	21.5611		4.08	0.473246			0.473246				4.08	13.4051	1.88572		4.08	-0.0359734			0.860357
	4.11	16.7279	7.52764		4.11	0.220464			0.220464				4.11	5.36387	21.5807		4.11	0.665238			0.665238				4.11	10.1261	-2.23965		4.11	-0.736785			0.904225
	4.14	15.3246	0.808254		4.14	-0.0524239			-0.0524239				4.14	14.2751	24.8704		4.14	0.457555			0.457555				4.14	8.67513	-1.8149		4.14	-0.757979			0.870405
	4.17	17.1775	5.36995		4.17	0.144401			0.144401				4.17	8.9006	17.6726		4.17	0.482875			0.482875				4.17	13.2722	2.4148		4.17	0.0056607			0.928892
	4.2	9.50385	7.49718		4.2	0.355722			0.355722				4.2	11.1573	20.6084		4.2	0.46836			0.46836				4.2	12.4473	-1.66483		4.2	-0.461384			0.935017
	4.23	8.12147	17.5858		4.23	0.628812			0.628812				4.23	15.4572	22.3619		4.23	0.406533			0.406533				4.23	11.358	3.47694		4.23	0.103408			0.792587
	4.26	1.02065	16.0182		4.26	0.927123			0.927123				4.26	9.44491	20.8938		4.26	0.516101			0.516101				4.26	8.70129	-1.13089		4.26	-0.542087			0.944557
	4.29	1.94372	13.8409		4.29	0.850993			0.850993				4.29	10.2683	23.8782		4.29	0.532377			0.532377				4.29	12.4097	2.77922		4.29	0.0400399			1.00106
	4.32	2.41155	10.4767		4.32	0.774066			0.774066				4.32	7.98786	23.4162		4.32	0.59111			0.59111				4.32	8.10028	1.78966		4.32	-0.010493			0.993369
	4.35	0.00805753	11.4122		4.35	0.999127			0.999127				4.35	12.2707	22.088		4.35	0.463372			0.463372				4.35	11.3384	3.71655		4.35	0.120355			0.641288
	4.38	7.88205	9.94877		4.38	0.484631			0.484631				4.38	9.98368	20.295		4.38	0.49315			0.49315				4.38	14.3003	0.373221		4.38	-0.168158			0.864977
	4.41	14.6272	4.26586		4.41	0.129203			0.129203				4.41	11.1284	18.2767		4.41	0.434063			0.434063				4.41	7.67215	0.243682		4.41	-0.261744			0.962097
	4.44	20.2286	4.75519		4.44	0.0963951			0.0963951				4.44	10.0057	25.3918		4.44	0.556288			0.556288				4.44	18.0006	-1.06571		4.44	-0.270324			0.785839
	4.47	17.9085	3.22904		4.47	0.0558904			0.0558904				4.47	8.63133	17.3288		4.47	0.485153			0.485153				4.47	7.78368	0.469507		4.47	-0.214699			1.01952
	4.5	18.867	9.13135		4.5	0.238432			0.238432				4.5	12.8272	19.2357		4.5	0.411875			0.411875				4.5	10.84	-0.896965		4.5	-0.385714			0.912604
	4.53	16.9938	3.64456		4.53	0.079866			0.079866				4.53	8.98223	22.3942		4.53	0.548911			0.548911				4.53	7.91693	0.879434		4.53	-0.140917			0.822532
	4.56	16.6885	6.89165		4.56	0.201215			0.201215				4.56	11.67	17.5166		4.56	0.409292			0.409292				4.56	8.9432	1.0291		4.56	-0.114742			0.952759
	4.59	18.4554	3.60924		4.59	0.0675033			0.0675033				4.59	11.3021	17.6097		4.59	0.419159			0.419159				4.59	9.72651	3.58053		4.59	0.138249			0.960645
	4.62	13.1381	7.16791		4.62	0.263495			0.263495				4.62	7.75802	17.7357		4.62	0.519962			0.519962				4.62	9.23185	-0.10299		4.62	-0.290582			0.988967
	4.65	22.1688	4.57028		4.65	0.0773438			0.0773438				4.65	12.9846	20.8204		4.65	0.431502			0.431502								4.65	-0.159646			0.807743
	4.68	19.405	9.0895		4.68	0.231079			0.231079				4.68	8.82113	22.4336		4.68	0.554065			0.554065								4.68	-0.283962			0.976511
	4.71	18.9795	6.99438		4.71	0.178274			0.178274				4.71	12.064	24.2042		4.71	0.494078			0.494078								4.71	-0.229493			0.875785
	4.74	21.0075	10.6602		4.74	0.250478			0.250478				4.74	8.2369	16.061		4.74	0.474883			0.474883								4.74	-0.15862			0.816766
	4.77	14.1293	5.47058		4.77	0.185203			0.185203				4.77	12.4991	23.9955		4.77	0.482289			0.482289								4.77	-0.203959			0.915646
	4.8	19.5785	7.40542		4.8	0.184016			0.184016				4.8	6.504	20.6114		4.8	0.607426			0.607426								4.8	-0.149414			0.74417
	4.83	16.9084	2.84625		4.83	0.0460483			0.0460483				4.83	9.79055	18.7335		4.83	0.474939			0.474939								4.83	-0.294211			0.884206
	4.86	13.657	7.24044		4.86	0.256918			0.256918				4.86	20.1584	4.7482		4.86	0.027403											4.86	-0.458813			0.952724
	4.89	2.13893	12.1675		4.89	0.819202			0.819202				4.89	29.4473	3.29961		4.89	-0.0243945			0.369031								4.89	-0.16184			0.965472
	4.92	1.90066	14.7736		4.92	0.86209			0.86209				4.92	23.6753	2.24134		4.92	-0.0441275			0.501261								4.92	-0.064165			0.856448
	4.95	2.72969	12.2002		4.95	0.77994			0.77994				4.95	21.2544	0.518935		4.95	-0.0945734			0.294418								4.95	-0.0137501			0.874032
	4.98	2.0831	12.3971		4.98	0.825976			0.825976				4.98	18.8177	0.895745		4.98	-0.0869462			0.327301								4.98	-0.107757			1.05135
	5.01	6.59449	12.2444		5.01	0.588256			0.588256				5.01	23.1837	4.42661		5.01	0.0101633			0.285935								5.01	-0.122694			0.725383
	5.04	10.5174	2.92784		5.04	0.114764							5.04	21.2226	0.292733		5.04	-0.10178			0.317112												0.913336
	5.07	15.5618	1.65192		5.07	-0.0050434			0.165853				5.07	22.7615	1.3823		5.07	-0.0671437			0.395155												0.924269
	5.1	15.8879	-0.129499		5.1	-0.110977			0.18331				5.1	18.7223	2.83635		5.1	-0.02308			0.392024												0.873378
	5.13	13.7413	0.680919		5.13	-0.0577899			0.111048				5.13	21.2682	2.83272		5.13	-0.0266297			0.244658												0.955672
	5.16	18.5209	2.04458		5.16	0.00146605			0.235371				5.16	19.7908	1.0075		5.16	-0.0815248			0.25762												0.823071
	5.19	10.6107	1.93335		5.19	0.0473825			0.164045				5.19	23.0722	4.34501		5.19	0.00852075			0.352689												0.715794
	5.22	15.2528	2.08028		5.22	0.0194185			0.212236				5.22	26.3592	0.610276		5.22	-0.0839253			0.380286												0.700658
	5.25	16.3677	0.173307		5.25	-0.0913992			0.136997				5.25	23.5772	2.52751		5.25	-0.0367929			0.249504												0.870801
	5.28	8.8578	1.44066		5.28	0.0273058			0.150063				5.28	22.5932	3.73698		5.28	-0.005141			0.482228												1.01685
	5.31	19.0877	3.69569		5.31	0.0665388			0.0557265				5.31	23.8402	-0.792048		5.31	-0.127401			0.246473												0.848692
	5.34	10.6451	2.83016		5.34	0.106777			0.483392				5.34	22.1585	6.3104		5.34	0.0568583			0.297358												1.03225
	5.37	13.1597	3.41441		5.37	0.106636			0.888813				5.37	27.7503	0.572068		5.37	-0.0832091			0.343615												0.813745
	5.4	13.1483	0.294816		5.4	-0.0848164			0.894575				5.4	21.7897	0.588689		5.4	-0.0913806			0.514321												0.838286
	5.43	18.2463	0.876753		5.43	-0.053427			0.265729				5.43	26.0815	1.57142		5.43	-0.0607222			0.229287												0.91203
	5.46	12.9271	1.74154		5.46	0.0147996			0.18008				5.46	19.6964	4.42294		5.46	0.0204093			0.424574												0.907489
	5.49	9.44349	1.63719		5.49	0.0375566			0.253316				5.49	25.1446	2.42312		5.49	-0.0402561			0.326161												0.989374
	5.52	14.9207	3.83001		5.52	0.106854			0.17369				5.52	22.5314	2.63577		5.52	-0.0332118			0.549778												0.813929
	5.55	12.9601	2.24151		5.55	0.0448365			0.55113				5.55	22.5341	1.21491		5.55	-0.0720139			0.1961												0.874635
	5.58	15.0113	2.57984		5.58	0.0467662			0.203884				5.58	22.6602	0.120053		5.58	-0.103659			0.154782												0.933306
	5.61	15.1393	4.20349		5.61	0.12079			0.19796				5.61	16.4967	3.03965		5.61	-0.0121568			0.335463												1.15562
	5.64	10.7747	1.69619		5.64	0.0286527			0.259365				5.64	21.7912	5.28022		5.64	0.0346383			0.295243												0.822822
	5.67	14.066	0.698743		5.67	-0.0571348			0.253401				5.67	22.9098	2.34813		5.67	-0.0410314			0.475557												0.809492
	5.7	10.0558	0.59875		5.7	-0.0570572			0.14515				5.7	19.3189	0.49584		5.7	-0.099763			0.285188												0.944274
	5.73	17.178	4.25948		5.73	0.103055			0.359397				5.73	29.0754	2.07359		5.73	-0.0492131			0.238215												0.780019
	5.76	13.1348	2.37606		5.76	0.0511032			0.518637				5.76	14.7617	0.0814653		5.76	-0.134915			0.448159												0.94349
	5.79	11.0018	3.6647		5.79	0.149982			0.847147				5.79	24.4135	3.73231		5.79	-0.00864192			0.365112												0.761714
	5.82	14.6082	2.19283		5.82	0.0295089			0.799673				5.82	21.5195	0.322266		5.82	-0.100147			0.425689												0.877934
	5.85	11.1617	3.04156		5.85	0.112153			0.380348				5.85	27.9964	2.33139		5.85	-0.0434816			0.271263												0.971281
	5.88	15.5299	5.36259		5.88	0.162647			0.0805005				5.88	24.3415	5.8071		5.88	0.0374512			0.496532												0.862332
	5.91	11.9869	-0.268415		5.91	-0.133337			0.555763				5.91	20.2119	-1.00768		5.91	-0.149744			0.202372												0.953209
	5.94	15.4405	3.45918		5.94	0.085146			0.871529				5.94	24.4899	0.527059		5.94	-0.0886231			0.470267												0.824103
	5.97	13.6186	2.06696		5.97	0.0294693			0.94081				5.97	18.9042	0.595561		5.97	-0.0973043			0.348003												0.830477
	6	13.4279	2.56856		6	0.0592566			0.866746				6	20.0179	2.31804		6	-0.0402798			0.67262												0.987134
									0.333455												0.392298												0.94783
									0.62573												0.220717												0.892858
									0.149896												0.341203												0.917319
									0.172276												0.19643												0.830878
									0.73239												0.434396												0.950206
									1.04118												0.336038												0.764522
									0.23713												0.330977												0.812663
									0.18257												0.42132												0.939101
									0.20408												0.226152												0.952315
									0.115695												0.389329												0.853514
									0.180486												0.374072												0.774979
									0.186977												0.326365												0.888772
									0.0946244												0.419148												0.921255
									0.201845												0.256375
									0.576205												0.287005												0.955598
									0.207561												0.369353												1.17008
									-0.0305361												0.277644												1.17149
									0.281322												0.225079												1.05159
									0.127503												0.447473												0.949631
									0.189926												0.264088												0.883718
									0.147975												0.496661												0.974401
									0.277676												0.227335												0.996227
									0.630483												0.329127												1.03895
									0.199519												0.358292												0.873023
									0.18583												0.460713												1.25108
									0.14496												0.419939												1.00579
									0.0953728												0.316797												0.904625
									0.123462												0.241274												1.0094
									0.135277												0.284297												0.783875
									0.156524												0.3172												0.941593
									0.182389																								1.11697
									0.137829												0.440944												1.06613
									0.126352												0.553488												0.950136
									0.329079												0.589581												0.940459
									0.692725												0.455787												1.15615
									0.174515												0.521876												0.900334
									0.165315												0.427559												0.852876
									0.136689												0.475867												1.31239
									0.294075												0.448147												0.965778
									0.040632												0.49366												1.16675
									0.146773												0.469577												0.995479
									0.111178												0.576382												1.03812
									0.169293												0.430295												0.820037
									0.221111												0.457254												1.06427
									0.228539												0.601334												1.18492
									0.161813												0.541663												0.890014
									0.155266												0.506462												0.994902
									0.215585												0.536169												1.03574
									0.0451313												0.568414												1.16172
									0.180383												0.56864												1.12731
									0.215856												0.533817												0.876442
									0.218153												0.673647												1.07099
									0.110706												0.503327												0.969182
									0.437756												0.517141												0.999532
									0.408058												0.538138												0.924304
									0.66554												0.491355												0.931509
									0.755354												0.586609												1.29025
									0.794209												0.499225												0.842092
									0.231732												0.505432												1.16348
									0.121482												0.534267												1.12248
									0.185333												0.572165												1.00762
									0.263533												0.515811												0.931489
									0.290947												0.474693												0.897045
									0.160576												0.481226												1.14796
									0.304673												0.422791												1.04848
									0.29349												0.456524												1.01504
									0.346382												0.428397												0.991076
									0.0958467												0.418535												0.773431
									0.193928												0.590788												1.07734
									0.141618												0.638423												0.79179
									0.260214												0.432584												1.07909
									0.149148																								0.829929
									0.262907												0.394731												1.04436
									0.683657												0.597404												0.903268
									0.329756												0.522331												0.848672
									0.375759												0.331312												1.08127
									0.235972												0.608923												1.04155
									0.232381												0.4518												1.09972
									0.573932												0.481011												1.13829
									0.894697												0.533635												0.932632
									0.343036												0.474159												1.04737
									0.837571												0.629178												1.03074
									0.867035												0.421541												1.15585
									0.769963												0.462457												0.92775
									0.851755												0.660679												0.95449
									0.767193												0.693402												0.99972
									0.285369												0.475158												1.0847
									0.157519												0.540334												1.01479
									0.188256												0.639837												1.29079
									0.173066												0.581592												0.960815
									0.32907												0.514958												1.01632
									0.3068												0.419041												0.863926
									0.123674												0.440308
									0.223056												0.577408												0.690596
									0.512232												0.433665												0.670368
									0.600411												0.519178												0.853439
									0.285379												0.522707												0.727701
									0.121401												0.357729												0.868201
									0.227918												0.439512												0.862541
									0.188891												0.558716												0.797165
									0.19995												0.556788												0.971677
									0.117108												0.368339												0.783189
									0.217554												0.421475												0.895969
									0.792464												0.377176												0.682547
									0.833684												0.396943												0.848474
									0.991685												0.700362												0.75518
																					0.45314												0.663193
									0.185262												0.500322												0.89847
									0.118886												0.493808												0.698845
									0.208547												0.490827												0.843769
									0.298652												0.367539												0.837561
									0.0755877												0.540614												0.733047
									0.400001												0.46433												1.00247
									0.299414												0.391491												0.667903
									0.97621												0.376657												0.863041
									0.223025												0.540414												0.734093
									0.277591												0.418123												0.711788
									0.221052												0.594955												0.865322
									0.784887												0.509133												0.743675
									0.384594												0.38348												0.705903
									0.194834												0.423388												0.769722
									0.0884748												0.444946												0.704238
									0.30279												0.461287												0.635138
									0.125028												0.531861												0.821359
									-0.103325												0.506875												0.783794
									0.302778												0.508983												0.890931
									0.446798												0.492512												0.719195
									0.411091												0.571286												0.780983
									-0.00270628												0.472556												0.810349
									0.177258												0.387427												0.819683
									0.303659												0.535004												0.778119
									0.196568												0.614446												0.911619
									0.244508												0.345753												0.837744
									0.326017												0.50766												0.775787
									0.30307												0.450142												0.652128
									0.318019												0.466117												0.649378
									0.45806												0.494678												0.821048
									0.862792												0.435878												0.665761
									1.01633												0.544012												0.745111
									0.649892												0.458728												0.776919
									0.171897												0.483196												0.708556
									0.219856												0.469915												0.759664
									0.588721												0.387142												0.593551
									0.832194												0.488073												0.89932
									0.873127												0.606415												0.605247
									0.969731												0.429046												0.804979
									0.830125												0.485732												0.771622
									0.753501												0.451061												0.660113
									0.841215												0.558226												0.768451
									0.909823																								0.776295
									0.922821												0.549491												0.757456
									0.336299												0.49205												0.645479
									0.637914												0.489241												0.735778
									0.849034												0.584674												0.677009
									0.782637												0.640698												0.758033
									0.792026												0.447518												0.776757
									0.316374												0.43058												0.569352
									0.811764												0.629207												0.715606
									0.879937												0.545632												0.780469
									0.775965												0.499866												0.775663
									0.306274												0.492404												0.714424
									0.264455												0.414707												0.789391
									0.13152												0.436719												0.727943
									0.191621												0.474164												0.704689
																					0.570083												0.719865
									0.235359												0.731056												0.850434
									0.446819												0.279694												0.698835
									0.0581377												0.53973												0.966918
									0.18964												0.534137												0.774674
									0.223234												0.61907												0.715708
									0.362066												0.410324												0.70533
									0.547028												0.393299												0.885647
									0.330566												0.600711												0.908061
									0.205317												0.410067												0.766086
									0.164376												0.615017												0.925508
									0.391183												0.414618												0.831052
									0.636938												0.583086												0.89007
									0.906053												0.484096												0.916375
									0.674135												0.532046												0.849484
									0.869583												0.431526												0.991575
									0.625995												0.589378												0.923644
									0.8239												0.595192												0.894033
									0.347998												0.523625												0.856664
									0.234673												0.552615												0.868134
									0.196184												0.559395												0.991637
									0.196197												0.394514												0.882821
									0.285754												0.588935												0.764514
									0.216525												0.418818												0.741125
									0.196541												0.557413												0.62702
									0.0707116												0.647725												0.545837
									0.287937												0.54413												0.604714
									0.0501454												0.692437												1.01678
									0.672875												0.46092												0.768635
									0.594846												0.686981												0.895349
									0.720736												0.646927												0.668947
									0.759698												0.665346												0.774496
									0.0555165												0.626202												0.573711
									-0.0850945												0.477578												0.706473
									0.765588												0.551143												0.749478
									0.0262038												0.562258												0.720172
									0.579497												0.602877												0.599727
									0.85091												0.714102												0.753294
									0.875031												0.54679												0.79263
									0.905754												0.854141												0.85879
									0.755988												0.49893												0.72028
									0.332267												0.376216												0.863235
									0.479986												0.536693												0.607648
									0.119408												0.609215												0.684053
									0.601426												0.643724												0.830822
									0.734827												0.481527												0.804803
									0.878621												0.60765												0.726981
									1.02017												0.548012												0.801065
									0.983133												0.797586												0.914955
									0.769228												0.607861												0.675308
									0.235321												0.556247												0.831489
									0.157321												0.552278												0.756684
									0.364308												0.623728												0.659034
									0.136077												0.495437												0.641205
									0.282032												0.493196												0.779479
									-0.0532923												0.287641												0.605367
									0.135486												0.528559												0.836571
									0.388879												0.404827												0.624945
									0.696842												0.422353												0.804839
									0.815491												0.627958												0.664308
									0.590236												0.361852												0.712417
									0.891224												0.465193												0.634651
									0.48882												0.474205												0.732257
									0.0170345												0.617348												0.811238
									0.196919												0.541396												0.705478
									0.162308												0.56249												0.794135
									0.415675												0.367795												0.562414
									0.615646												0.390657												0.698702
									1.05321												0.541162												0.6383
									0.984917												0.502375												0.754011
									0.863629												0.439852												0.704926
									0.761237												0.506349												0.69806
									0.268378												0.577504												0.779097
									0.16729												0.406347												0.691063
									0.504269												0.650254												0.838482
									0.739323												0.623917												0.807878
									0.225479												0.598613
									0.0548314												0.623431												0.948891
									0.054546												0.737408												1.36055
									0.0904523												0.524777												1.1965
									0.211282												0.465369												1.03993
									0.446321												0.508035												1.05422
									0.769268												0.651476												1.19671
									0.841598												0.620513												1.15295
									0.300738												0.558823												1.11979
									0.50163												0.537581												1.10103
									0.294243												0.548666												1.19421
									0.659301												0.5233												1.19416
									0.339954												0.453654												1.1374
									0.182961																								1.06945
									0.917041												0.619104												1.13084
									0.31652												0.54551												1.02839
									0.322116												0.526813												1.18941
									0.242878												0.450305												1.12961
									0.231978												0.451829												1.07943
									0.227587												0.404977												1.31807
									0.292811												0.633335												0.950103
									0.319992												0.5538												1.12116
									0.801785												0.566339												1.1256
									0.879835												0.568462												1.01317
									0.848468												0.50229												1.13346
									0.754331												0.512396												1.03634
									1.02054												0.498517												1.20283
									0.330118												0.572219												0.971379
									0.853814												0.396699												1.17363
									0.223656												0.399307												1.22019
									0.228976												0.519575												1.05122
									0.906626												0.622047												1.02738
									1.00471												0.640391												1.14123
									0.295852												0.501308												1.13418
									0.202469												0.622298												1.14818
									-0.130512												0.430302												1.07822
									0.176432												0.483465												1.10963
									0.188984												0.492492												0.92236
									0.198158												0.544682												1.13092
									0.189291												0.423425												1.00973
									0.0422716												0.56455												1.11188
									0.930662												0.499353												1.15952
									0.946287												0.508736												1.04638
									0.917044												0.508969												1.06342
									0.255522												0.541762												0.997011
									0.0610196												0.475673												1.01675
									0.28773												0.572804												1.21633
									0.419407												0.49064												1.04679
									0.977433												0.55513												1.04045
									0.835276												0.523283												1.00268
									0.427894												0.513858												1.03993
									0.209005												0.490225												0.926192
									0.338384												0.565415												1.13467
									0.285988												0.642856												1.11634
									0.665862												0.537727												1.06438
									0.719615												0.423986												1.10842
									0.63981												0.505204												1.01739
									0.682357												0.461274												1.01974
									0.282365												0.497422												1.05772
									0.848156												0.368106												1.12088
									0.896765												0.629417												1.16458
									0.429516												0.523531												1.00429
									0.329047												0.554975												1.23794
									0.200103												0.46703												1.03548
									0.158066												0.440827												1.20277
									0.729702												0.64741												1.26338
									0.872852												0.563041												0.931047
									0.89171												0.591063												1.18617
									0.34108												0.485792												0.951191
									0.692292												0.611635												1.18691
									0.218019												0.487594												1.09717
									0.640684												0.617662												1.12598
									0.675156												0.527411												1.14275
									0.745529												0.466538												0.87988
									0.912469												0.544202												1.03199
									0.899351												0.511961												0.990748
									0.308801												0.519402												0.971143
									0.927398												0.504007												1.12937
									0.883172												0.594758												1.03607
									0.872838												0.581784												0.949001
									0.900719												0.469295												0.927825
									0.795475												0.522944												1.0626
									0.761808												0.531636												0.993098
									0.839954												0.58006												1.0563
									0.863524												0.420893												1.01049
									0.0721827												0.448597												0.977931
									0.21606												0.479599												1.06275
									0.265878												0.495823												1.08469
									0.385019												0.553655												0.973175
									0.264946												0.510984												1.04305
									0.0278537												0.42386												0.946708
									0.266099												0.682714												1.14285
									0.692056												0.417735												0.938656
									0.11845												0.490127												1.02585
									0.847893												0.455039												0.946302
									0.890133												0.521769												1.12763
									0.909107												0.626082												1.18247
									1.33115												0.513448												0.987375
									0.718696												0.463362												0.939014
									0.759862												0.578908												1.05696
									0.298417												0.550588												1.17469
									0.488182												0.614931												0.945513
									0.9194												0.393955												1.11606
									1.02979												0.487002												1.16315
									0.319595												0.547697												1.03447
									0.263256												0.584285												0.989143
									0.170749												0.525988												1.11315
									0.731104												0.464307												1.05393
									1.09006												0.645314												1.09297
									0.844761												0.560054												0.95488
									0.526466												0.538306												1.09534
									0.122615												0.554711												0.981514
									0.163833												0.437839												0.977262
									0.313246												0.410048												1.06717
									0.113053												0.531086												1.09702
									0.850384												0.666345												1.0128
									0.879543												0.484984												1.03779
									1.07571												0.447079												1.06528
									0.961193												0.465368												1.03483
									0.849808												0.469788												0.932579
									0.171126												0.513946												1.06387
									0.214484												0.462813												1.03622
									0.194427												0.536616												1.11387
									0.320602												0.473795												0.93957
									0.130698												0.577251												1.02381
									0.927662												0.471154												1.03479
									0.9502												0.625695												1.11883
									0.733743												0.49363												1.10922
									0.335836												0.640538												1.04229
									0.297729												0.597592												1.02826
									0.216583												0.510769												1.00341
									0.741264												0.504857												0.977849
									0.784688												0.594863												1.0674
									0.081565												0.487476												1.01606
									0.635527												0.630936												1.00678
									0.439536												0.382186												0.979435
									0.316336												0.579856												1.02231
									0.491282												0.483646												1.04991
									0.692169												0.498841												1.03933
									0.842854												0.454173												1.01597
									0.132817												0.558427												0.915413
									0.180897												0.478384
									0.267882												0.456399												0.836309
									0.623801												0.43606												0.805896
									0.902998												0.610466												0.968208
									0.888156												0.442878												0.934259
									0.451433												0.54513												0.772927
									0.498131												0.562301												0.691383
									0.672496												0.722269												0.822579
									0.363499												0.473108												0.718458
									0.369893												0.470962												0.824041
									0.748983												0.503381												0.722356
									0.515777												0.472162												0.751156
									0.721003												0.549231												0.799473
									0.201522												0.519767												0.793
									0.354639												0.563545												0.805655
									0.472538												0.291396												0.744473
									0.159892												0.434072												0.910826
									0.184726												0.682983												0.704287
									0.492778												0.595631												0.824828
									0.921007												0.512169												0.823075
									0.752708												0.46685												0.81287
									0.24429												0.567713												0.87815
									0.156517												0.609202												0.781441
									0.295307												0.544803												0.738416
									0.399707												0.521962												0.848703
									0.104638												0.512886												0.736309
									0.655431												0.499787												0.784162
									0.463666												0.641481												0.675801
									0.13654												0.471672												0.714293
									0.37344												0.627406												0.729464
									0.00707728												0.559014												0.788421
									0.071161												0.564804												0.953672
									0.61156												0.591061												0.845288
									0.243412												0.472453												0.762548
									1.04612												0.489518												0.739549
									0.304814												0.405884												0.779333
									0.289146												0.49501												0.762519
									0.132486												0.538906												0.733026
									0.221274												0.465228												0.753388
									0.192908												0.592442
									0.325198												0.488291												1.05506
									0.517809												0.585508												1.06942
									0.966644												0.477185												1.1407
									0.811559												0.556316												0.996194
									0.909764												0.40749												1.1853
									0.825132												0.538234												1.08655
									0.239445												0.514072												1.06988
									0.0433768												0.577561												1.0521
									0.114083												0.368674												0.929329
									0.25718												0.528602												1.11524
																					0.505612												0.888726
									0.202174												0.353896												1.06258
									0.266165												0.543241												1.04231
									0.22612												0.585631												1.00557
									0.152197												0.437803												1.08781
									0.562445												0.462881												1.05401
									1.15566												0.470834												1.09483
									0.857126												0.520673												0.9576
									0.434472												0.563651												1.21358
									0.370604												0.406737												1.05281
									0.623103												0.443331												0.91006
									0.321076												0.437373												0.990217
									0.571108												0.576775												0.931619
									0.898993												0.528989												1.20637
									0.517872												0.506898												1.0641
									0.531647												0.554435												0.991207
									0.870838												0.570469												1.16146
									0.826542												0.551273												0.900356
									0.749731												0.535617												1.136
									0.707858												0.585161												1.04452
									0.931463												0.538086												0.950416
									0.372286												0.444402												1.11615
									0.45653												0.430303												1.00929
									0.942344												0.466791												1.07508
									0.85272												0.389215												1.04046
									0.921127												0.662491												0.97553
									0.841699												0.473246												0.992195
									0.718651												0.665238												1.03609
									0.862303												0.457555												1.07771
									0.719512												0.482875												1.01746
									0.246028												0.46836												1.12863
									0.209631												0.406533												1.08354
									0.218997												0.516101												1.0033
									0.116268												0.532377												1.07548
									0.455336												0.59111												1.0363
									0.328909												0.463372												1.14268
									0.81468												0.49315												1.03874
									0.96509												0.434063												1.09626
									0.464512												0.556288												0.929174
									0.179588												0.485153												1.08765
									0.18894												0.411875												1.07485
									0.21749												0.548911												1.045
									0.0504833												0.409292												1.16662
									0.810883												0.419159												0.970368
									0.840718												0.519962												1.10839
									0.848877												0.431502												1.03685
									0.814074												0.554065												0.956566
									0.885624												0.494078												1.03866
									0.895421												0.474883												0.982009
									0.946022												0.482289												1.07405
									0.208114												0.607426												1.05205
									0.409332												0.474939												1.02611
									0.860338																								0.980434
									0.101176												0.369031
									0.237091												0.501261												0.987722
									0.636825												0.294418												0.964926
									0.911224												0.327301												1.0348
									0.42826												0.285935												0.808728
									0.838594												0.317112												1.01034
									0.851425												0.395155												0.983377
									0.824225												0.392024												0.983404
									1.15116												0.244658												0.936062
									0.619101												0.25762												0.926022
									0.832167												0.352689												0.99432
									0.478021												0.380286												0.998268
									0.405266												0.249504												0.976635
									0.952861												0.482228												1.02734
									0.94353												0.246473												0.997413
									0.846619												0.297358												0.853667
									0.15487												0.343615
									0.0725463												0.514321												1.02894
									0.85679												0.229287												0.958445
									0.8887												0.424574												0.997598
									0.808427												0.326161												0.932954
									0.839362												0.549778												0.934424
									0.803808												0.1961												0.955834
									0.79164												0.335463												0.907087
									0.872972												0.295243												1.00327
																					0.475557
									0.929229												0.285188												0.874994
									1.03929												0.238215												1.00381
									0.808505												0.448159												0.867069
									0.798371												0.365112												0.787645
									0.432361												0.425689												0.899531
									0.263593												0.271263												0.889773
									1.08378												0.496532												0.815342
									0.8036												0.202372												0.94334
									0.97038												0.470267												0.864248
									0.982542												0.348003												0.8883
									0.815396												0.67262												0.9039
									1.00616												0.392298												0.925708
									0.934062												0.220717												0.920204
									0.858126												0.341203												0.911598
									0.868812												0.19643												0.873598
									0.738986												0.434396												1.00132
									0.886039												0.336038												0.976714
									0.830934												0.330977												0.88249
									0.921954												0.42132												0.998349
									0.909031												0.226152												1.00255
									0.938912												0.389329												0.871893
									0.836824												0.374072												0.868594
									0.757666												0.326365												0.963449
									0.966678												0.419148												0.98184
									0.930966												0.256375												0.860195
									0.967957												0.287005												0.84988
									0.848184												0.369353												0.95762
									0.797326												0.277644												0.858422
									0.866365												0.225079												0.916091
									0.885325												0.447473												0.961024
									0.95726												0.264088												0.887223
									0.704461												0.496661												1.0324
									0.885315												0.227335												0.832646
									0.900201												0.329127												0.801553
									0.919881												0.358292												0.832577
									0.913094												0.460713												0.793818
									0.803695												0.419939												0.987915
									0.934233												0.316797												1.00311
									0.845629												0.241274												0.836517
									0.869744												0.284297												0.926687
									0.889178												0.3172												1.05293
									0.972705												0.209078												0.875892
									1.08268																								0.884781
									0.955746												0.365591												0.909314
									0.183117												0.455254												0.799021
																					0.464793												0.805791
									0.0712981												0.369393												0.846685
									0.700319												0.61452												0.983824
									1.07791												0.430585												0.79146
									0.729206												0.489988												0.884221
									1.10777												0.385858												1.00583
									0.511774												0.474498												0.80894
									0.175988												0.553055
									0.0966924												0.418107												0.946825
									0.158712												0.548045												0.87438
									0.0943445												0.552389												0.868773
									0.237767												0.488464												0.778295
									0.140048												0.504158												0.872829
									0.225256												0.493065												0.817514
									0.165215												0.572271												0.933343
									0.202906												0.356994												0.864933
									0.840512												0.457439												0.843991
									0.872663												0.484223												0.89953
									1.04106												0.534783												0.683357
									0.50692												0.478739												0.861111
									0.222371												0.420551												0.996435
									0.224591												0.61195												0.829981
									0.231148												0.41151												0.993731
									0.21836												0.415527												0.906748
									0.17659												0.550476												0.996726
									0.166996												0.579987												0.868072
									0.367873												0.459839												0.872146
									0.860387												0.420395												0.90018
									0.928351												0.471106												0.876727
									0.4905												0.452417												0.957103
									1.03497												0.464429												0.862997
									0.22642												0.458165												0.981143
									0.123227												0.543967												0.86023
									0.230082												0.45301												0.899967
									0.170547												0.453327												0.928164
									0.230957												0.342332												0.814933
									0.885712												0.479125												0.861042
									0.415487												0.50054												0.943414
									0.623545												0.401863												0.879265
									0.542089												0.494777												0.821863
									0.514536												0.552342												0.871209
									0.544525												0.520393												0.928794
									0.738075												0.444467												0.855685
									0.114704												0.44358												0.942506
									0.547349												0.518734												0.871984
									0.895537												0.403028												0.897467
									0.836642												0.424402												0.98074
									0.255935												0.434361												0.874461
									0.225459												0.402941												0.898725
									0.2181												0.544119												0.922691
									0.10915												0.485793												0.866984
									0.880509												0.41274												0.884728
									0.903718												0.480813												0.933309
									0.904261												0.419275												1.03751
									0.887527												0.593525												0.871191
									0.305261												0.569326												0.828866
									0.25512												0.413055												0.84297
									0.0820049												0.531495												0.872368
									0.0818506												0.45316												0.916777
									0.0544201												0.44816												0.895732
									0.0990777												0.383314												0.804603
									0.24126												0.547217												0.850284
									0.185688												0.480961												0.840189
									0.162506												0.535326												0.852055
									0.196931												0.521371												0.91474
									0.247199												0.460811												0.840901
									0.56351												0.505043												0.888828
									0.244178												0.475598												0.89059
									0.318953												0.411937												0.916615
									0.43715												0.468356												0.910571
									0.147569												0.340269												0.907248
									0.184082												0.497639												0.800146
									0.60395												0.495186												0.775853
									0.794269												0.340123												0.859297
									0.942928												0.528935												0.859293
									0.324321												0.507587												0.872821
									0.273504												0.517968												0.714691
									0.139129												0.493315												0.812305
									0.198159												0.446952												0.781856
									0.551015												0.626961												0.938478
									0.11567												0.5385												0.895013
									0.115098												0.46899												0.880737
									0.254357												0.471217												0.940473
									0.118787												0.516749												0.846179
									0.159686												0.377354												0.936672
									0.388054												0.44122												0.862916
									0.980813												0.57366												0.79383
									0.843975												0.420911												0.968124
									0.966897												0.512332												0.821961
									0.14593												0.524633												0.845121
									0.224656												0.541803												0.904631
									0.187588												0.433864												0.733777
									1.00932												0.366915												0.690633
									0.868567												0.519301												0.687294
									0.765738												0.312967												0.69718
									0.437678												0.564508												0.830544
									0.250058												0.515976												0.75775
									0.171716												0.439631												0.754589
									0.368672												0.479596												0.604745
									1.00815												0.432017												0.706529
									0.858002												0.539232												0.631844
																					0.602321												0.684066
									0.0738794												0.531264
									0.256515												0.529554												0.920003
									0.199413												0.404331												0.93216
									0.205976												0.40346												0.839076
									0.254423												0.518561												0.75899
									0.306158												0.488847												0.885115
									0.236054												0.452459												0.949353
									0.327152												0.401557												0.895089
									0.415428												0.516469												0.906624
									0.663229												0.385566												0.86418
									0.83662												0.480755												1.07589
									0.995535												0.511637												0.88719
									0.268369												0.549009												0.833579
									0.140094												0.408182												0.818156
									0.352033												0.452687												0.886779
									0.232431												0.490739												1.06057
									0.43297												0.519594												0.887325
									0.470435												0.541439												0.791665
									0.628632												0.374513												0.794283
									1.11046												0.548327												1.01381
									1.01658												0.461019												0.886622
									0.970302												0.440171												0.906927
									0.332473												0.400256												0.890325
									0.202797												0.423289												0.867727
									0.345254												0.422951												0.924039
									0.351668												0.584873												0.8378
									0.315464												0.418417												0.97831
									0.261516												0.470547												0.758085
									0.211129												0.467269												0.90546
									0.271163												0.533223												0.902147
									0.312301												0.488612												0.946555
									0.27153												0.494357												0.850784
									0.308809												0.428425												0.870922
									0.268272												0.318409												0.776567
									0.105722												0.402323												0.992528
									0.246904												0.516509												0.809745
									0.791564												0.391789												1.02645
									0.880161												0.506307												0.782865
									0.777644												0.556261												0.991722
									0.844484												0.512517												0.883889
									0.857118												0.392522												0.789694
									0.407344												0.404788												1.07198
									0.470756												0.42844												0.779595
									0.367063												0.614338												1.04207
									0.315943												0.568465												0.90011
									0.260958												0.48981												0.887275
									0.222719												0.592985												0.918989
									0.179512												0.487823												0.808885
									0.242851												0.461087												0.941016
									0.414005												0.296317												0.908574
									0.0704608												0.261949												1.05203
									0.680394												0.257288												0.765157
									0.54946												0.259176												0.671727
									0.213393												0.224469												0.949762
									0.0578487												0.273464												0.871548
									0.0639089												0.289904												0.866872
									0.220486												0.316208												0.860718
									0.88176												0.215748												0.854329
									0.713656												0.237148												0.890265
									0.94725												0.262498												0.787832
									0.925013												0.27211												0.92233
									0.901												0.196659												0.913984
									1.00259												0.244655												0.977312
									0.775376												0.189332												0.823778
									0.428189												0.213363												0.809464
									0.0849307												0.192708												0.991026
									0.293196												0.193088												0.730646
									0.216003												0.256257												0.964188
									0.723909												0.186523												0.83281
									0.78075												0.222277												0.936688
									1.05345												0.268813												0.848645
									0.772622												0.185065												0.889144
									1.33088												0.307123												0.763131
									0.948078												0.253633												0.902204
									0.8508												0.193764												0.942555
									0.221368												0.259364												0.851475
									0.235057												0.21294												0.92456
									0.237834												0.241282												0.838942
									0.575018												0.185394												0.767169
									0.710501												0.208978												0.939422
									0.999195												0.191722												0.97147
									0.53358												0.235016												0.931
									0.574459												0.503071												0.798561
									0.91561												0.243985												0.884929
									0.29397												0.197749												0.823526
									0.332774												0.653371												0.926799
									0.400197																								0.807764
									0.188993												0.244326												0.954223
									0.412998												0.336576												0.908595
									0.350593												0.264801												0.87279
									0.254618												0.430972												0.809282
									0.383313												0.362741												0.771088
									0.277074												0.251329												0.952339
									0.246386												0.29264												0.886732
									0.392338												0.358157												0.84746
									0.281678												0.289261												0.825231
									0.429103												0.408547												0.927596
									0.150772												0.318688												0.905038
									0.136067												0.373312												0.858765
									0.693446												0.301319												0.930354
									0.865162												0.351393												0.844769
									0.305328												0.426532												0.828575
									0.274304												0.30045												0.841368
									0.164486												0.333208												0.883669
									0.391218												0.36881												0.85419
									0.321371												0.296048												0.946601
									0.265618												0.350982												0.883793
									0.113934												0.372845												0.745638
									1.23749																								0.869661
									0.959712												0.400859												0.834583
									0.954894												0.418145												0.869268
									0.84852												0.457376												0.858517
									0.210573												0.406558												0.884377
									0.457354												0.380271												0.890119
									0.201754												0.510296												0.70852
									0.0133099												0.420538												1.03346
									0.128659												0.531292												0.958561
									0.38141												0.522605												0.869975
									0.291872												0.374078												0.970526
									0.271618												0.364385												0.836982
									0.223438												0.322951												0.795115
									0.240953												0.382198												0.840473
																					0.212475												1.02565
									0.266204												0.31564												0.834443
									0.0734702												0.418047												0.823636
									0.802947												0.208478												0.748187
									0.848456												0.277976												1.10604
									0.694848												0.519277												0.940425
									0.814524												0.339459												0.814
									0.863257												0.255533												1.06532
									0.789325												0.35083												0.799294
									0.858759												0.489682												0.833203
									0.860207												0.466749												0.888569
									0.799142												0.361226												0.805728
									0.701297												0.464076												0.847515
									0.111669												0.340767												0.858788
									-1.53268												0.338864												0.85387
									-0.188226												0.347838												1.04173
									0.610633												0.32401												0.92899
									0.348796												0.448471												1.18869
									0.307691												0.389892												0.984561
									0.819969												0.38201												0.811852
									0.848045												0.428087												0.807848
									0.808357												0.368384												0.946337
									0.533189												0.5218
									0.192434												0.459755												0.942798
									0.273137												0.301478												0.814847
									0.142717												0.462363												0.866031
									0.379227												0.284781												0.939678
									0.271939												0.32547												0.854366
									0.0861655												0.42264												0.88763
									0.183724												0.37986												0.957446
									0.109042												0.352565												0.908471
									0.310934												0.365165												0.911105
									0.878292												0.331197												0.848141
									0.741507												0.462842												0.834833
									0.839009												0.311847												0.837867
									0.787998												0.371071												0.711954
									0.766002												0.44752												0.906763
									0.937581												0.338519												0.777517
									0.282881												0.367595												0.804393
									0.286953												0.21261												0.822853
									0.226242																								0.736105
									0.133169												0.433711												0.639349
									0.303019												0.430745												0.795506
									0.862813												0.489097												0.778927
									0.805712												0.345289
									0.552449												0.529852												0.874112
									0.178864												0.37766												0.980491
									0.205926												0.414884												0.928827
									0.563232												0.389253												0.854744
									0.845764												0.497207												1.03654
									0.2883												0.416768												0.727555
									0.121583												0.375578												1.02284
									0.101281												0.348869												0.818512
									0.256657												0.324697												0.932933
									0.218183												0.4438												0.841923
									0.167173												0.52391												0.897552
									0.109745												0.337149												0.971153
									0.118853												0.304771												0.818286
									0.276326												0.344356												0.874006
									0.727893												0.40792
									0.283251												0.472008												0.949388
									0.201065												0.375965												1.01877
									0.20304												0.311722												0.891625
									0.147733												0.372861												0.928003
									0.84408												0.454726												1.05859
									0.871896												0.303561												0.96444
									0.815579												0.461437												0.871723
									0.881085												0.489842												0.964218
									0.71998												0.380222												0.894436
									0.777183												0.305483												0.871309
									0.641762												0.21707												0.848622
									0.290726												0.645593												1.01767
									0.103335												0.298038												0.800342
									0.135709												0.346975												0.984066
									0.0619311												0.448418												1.07876
									0.110748												0.779989												0.769334
									0.658044												0.357034												1.06887
									0.798457												0.342333												0.87982
									0.447689																								0.839426
									0.285861												0.34217												0.983769
									0.171755												0.355951												1.02165
									0.228507												0.310796
									0.118281												0.360951												0.795323
									0.363477												0.336035												1.00046
									0.819694												0.345414												0.807269
									0.715449												0.375485												0.989493
									0.623307												0.285762												1.00097
									0.140861												0.231366												0.876608
									0.145501												0.359888												0.885477
									0.087321												0.419712												0.903363
									0.171765												0.312577												0.907818
									0.182113												0.305829												0.826123
									0.21596												0.570488												0.781294
									0.358176												0.293454												0.659812
									0.313856												0.29189												0.759885
									0.160149												0.434055												0.756968
									0.58238												0.366351												0.847835
									0.349708												0.301747												0.798324
									0.239649												0.509477												0.942124
									0.481342												0.412928												0.808187
									0.914609												0.56073												0.915318
									0.858655												0.250778												0.900562
									0.909654												0.33434												0.780364
									0.431129												0.426755												0.731421
									0.176482												0.394922												0.811045
									0.151696												0.220491												0.833652
									0.288821												0.290926												0.856307
									0.301558												0.2887												0.849634
									0.11553												0.293946												0.764849
									0.255685												0.456285												0.900384
									0.24723												0.312243												0.774601
									0.182942												0.236533												0.85563
									0.252021												0.305741												0.896847
									0.182702												0.316443												0.667828
									0.0545145												0.319893												0.820145
									0.456609												0.271814												0.830252
									0.139586												0.324196
									0.155046												0.397583												0.860357
									0.253911												0.352426												0.904225
									0.181077												0.27751												0.870405
									0.33213												0.53188												0.928892
									0.170584												0.423991												0.935017
									0.0372037												0.335172												0.792587
																					0.476918												0.944557
									1.07465												0.235348												1.00106
									0.975776												0.317418												0.993369
									0.820066												0.359494												0.641288
									-0.000722632												0.401056												0.864977
									0.0962272												0.3168												0.962097
									-0.0963145												0.355643												0.785839
									0.0801682												0.260363												1.01952
									0.11503												0.262304												0.912604
									0.0981774												0.41413												0.822532
									0.0970718												0.281714												0.952759
									0.793008												0.307306												0.960645
									0.846832												0.445791												0.988967
									0.930175												0.316237												0.807743
									0.963655												0.375138												0.976511
									0.126361												0.258878												0.875785
									0.108038												0.337												0.816766
									0.110254												0.451619												0.915646
									0.168787												0.323223												0.74417
									0.0355562												0.526276												0.884206
									0.0559934												0.40301												0.952724
									0.30098												0.262709												0.965472
									0.139487												0.382028												0.856448
									0.177389												0.340241												0.874032
									0.207324												0.344738												1.05135
									0.0889265												0.327772												0.725383
									0.0822108												0.316893												0.913336
									-0.0192753												0.317651												0.924269
									0.223935												0.398406												0.873378
									0.0691442												0.337114												0.955672
									0.101832												0.230721												0.823071
									0.0408945												0.29853												0.715794
									0.101798												0.296715												0.700658
									0.0537673												0.320008												0.870801
									0.192064												0.377184												1.01685
									0.111334												0.38327												0.848692
									0.234708												0.263734												1.03225
									0.295605												0.361499												0.813745
									0.166242												0.271315												0.838286
									0.136401												0.563278												0.91203
									0.149298												0.335466												0.907489
									0.00689519												0.359917												0.989374
									0.175018												0.388858												0.813929
									0.194569												0.44963												0.874635
									0.0439332												0.415087												0.933306
									0.173444												0.401453												1.15562
									0.188417												0.34462												0.822822
									0.143666												0.454105												0.809492
									-0.0446981												0.420819												0.944274
									0.110247												0.333876												0.780019
									0.158905												0.369605												0.94349
									0.163879												0.369064												0.761714
									0.2164												0.462147												0.877934
									0.0303792												0.380333												0.971281
									0.138728												0.299702												0.862332
									0.265373												0.245724												0.953209
									0.130467												0.448022												0.824103
									0.0672565												0.40378												0.830477
									0.890376												0.43146												0.987134
									0.112417												0.379002												0.94783
									0.0984151												0.209386												0.892858
									0.168288												0.288449												0.917319
									0.157571												0.207284												0.830878
									0.0500247												0.290521												0.950206
									0.0286975												0.418824												0.764522
									0.205022												0.481154												0.812663
									-0.0328129												0.348773												0.939101
									0.00521669												0.243749												0.952315
									0.23783												0.395907												0.853514
									0.167572												0.356449												0.774979
									0.230789												0.315288												0.888772
									0.31543												0.388069												0.921255
									0.304504												0.334464												0.816163
									1.02008												0.198329												0.920637
									0.140181												0.319382												0.823836
									0.130237												0.396332
									0.0493866												0.580694												0.89381
									0.0465839												0.220257												1.04646
									0.0675188												0.22511												0.838348
									0.101527												0.371988												0.96612
									0.185502												0.62284												1.14909
									0.0394782												0.365225												1.01288
									0.0373943												0.361683												1.06085
									0.116425												0.215487												0.962385
									0.108134																								0.971181
									0.125841												0.723735												1.0033
									0.0871341												0.743089												0.891991
									0.146935												0.518933												0.992457
									0.993961												0.405115												0.890448
									0.32529												0.465721												0.974987
									0.110963												0.364651												0.934024
									0.190617												0.47062												0.88998
									0.182629												0.636825												1.0557
									0.0190542												0.777835												0.975325
									0.10411												0.440988												0.969953
									0.161914												0.444576												0.86039
									0.212084												0.349774												0.944719
									0.201743												0.610714												0.811941
									0.0658765												0.606165												0.93394
									0.0575748												0.348835												1.04391
									0.046475												0.547997												0.885627
									0.0882034												0.432667												1.06501
									0.187617												0.423285												0.662968
									0.16294												0.463927												1.1131
									0.0450608												0.415199												0.943663
									0.155802												0.404924												1.05688
									0.0975888												0.444656
									0.0944075												0.537362												0.809463
									0.0360369												0.42729												0.919222
									0.146337												0.488186												0.726319
									0.470491												0.45264												0.879103
									0.120803												0.461208												0.934868
									0.0271151												0.46777												0.778213
									0.0960781												0.495586												0.83393
									0.125417												0.543498												0.830166
									0.0540139												0.294531												0.702628
									0.455502												0.474691												0.862101
									0.850879												0.395681												0.952566
									0.810574												0.587057												0.660956
									0.980271												0.384654												0.770264
									0.828491												0.287089												0.66112
									0.213989												0.569344												0.719141
									0.103854												0.487334												0.831967
									0.153711												0.452324												0.902895
									0.183016												0.257497												0.759705
									0.302319												0.481771												0.657483
									0.899858												0.288448												0.86367
									0.375492												0.482046												0.713829
									0.0854517												0.497339												0.846493
									0.0192266												0.453638												0.870344
									0.143311												0.455316												0.91948
									0.248581												0.400876												0.681455
									0.0960617												0.449352												0.609345
									0.192742												0.398943												0.774457
									0.154139												0.483213												0.875533
									0.129171												0.367638												0.833735
									0.229083												0.402693												1.00739
									0.374986												0.301585												0.78249
									0.959556												0.477505												0.807455
									0.88803												0.359346												0.787981
									0.8751												0.462058												0.765462
									0.890359												0.284422												0.82508
									0.897321												0.551128												0.721142
									0.914351												0.53862												0.766141
									0.825554												0.46712												0.699524
									0.881962												0.459891												0.728583
									0.922503												0.577365												1.03613
									0.930122												0.334148												0.841578
									0.89601												0.589258												0.732668
									0.881464												0.415617												0.738339
									0.907743												0.432542												0.828325
									0.830036												0.420268												0.91766
									0.824947												0.441734												0.80747
									0.907966												0.404157
									0.9836												0.339952												0.949591
									1.00391												0.439816												1.00601
																					0.388059												0.954866
									-0.00395867												0.351402												0.929859
									0.131553												0.344853												1.04117
									0.135739												0.456877												0.97273
									0.138747												0.426387												0.958054
									0.127015												0.50621												0.931395
									0.104118												0.40966												1.00786
									0.0943458												0.205621												0.962983
									0.184911												0.384168												1.04485
									0.319681												0.414145												0.971775
									0.826111												0.414334												1.05692
									0.920678												0.338837												0.89599
									0.853725												0.602285												0.968027
									0.82164												0.463195												0.907866
									0.962999												0.43399												0.950764
									0.850214												0.403543												0.947073
									0.869243												0.490723												0.934963
									0.940021												0.490375												0.932982
									0.979496												0.571626												0.94091
									0.873303												0.390766												1.00335
									0.907914												0.426693												0.87005
									0.84961												0.340018												0.931945
									0.839413												0.389452												1.0556
									0.120306												0.289012												1.01928
																					0.314027												1.06778
									0.128751												0.576423												0.952114
									0.803563												0.438445												0.9562
									0.550484												0.395979												0.958366
									0.228286												0.358389												0.986161
									0.223576												0.302175												0.981867
									0.286283												0.329347												0.928902
									0.112065												0.363658												0.96883
									0.133882												0.350103												0.933759
									-0.0340855												0.490868												0.949237
									0.0285766												0.365346												0.932753
									0.235512												0.531698												0.965599
									0.292973												0.465793
									0.68773												0.416473												1.01158
									0.813792												0.435225												0.924015
									0.86037												0.307564												0.898034
									0.846543												0.380294												1.01635
									0.148499												0.404745												0.96835
									0.0618429												0.404475												0.966188
									0.27097												0.5581												0.907119
									0.127138												0.458781												0.954322
									0.111769												0.218142												0.99751
									0.241195																								0.902718
									0.285916												0.418552												0.934889
									0.301206												0.482436												0.95042
									0.144472												0.389648												0.933936
									0.36594												0.409337												0.93473
									0.207305												0.322568												0.913097
									0.237707												0.505434
									-0.00917845												0.449788												1.07072
									0.103001												0.33243												0.918048
									0.207331												0.490299												0.974838
									0.480412												0.489843												0.886614
									0.780424												0.432151												1.00563
									-0.217155												0.371321												0.896254
									0.766003												0.36926												0.883924
									0.906561												0.259703												1.05824
									0.882409												0.337271												1.01274
									0.941222												0.448124												0.992074
									0.760901												0.332752												0.959017
									0.76765												0.246627												0.972257
									0.800093												0.343852												0.991628
									0.387565												0.38581												0.969511
									0.836048												0.296696												0.935629
									0.664258												0.29078												0.970603
									0.295624												0.423416												0.898753
									0.161986												0.408196												0.95608
									0.174316												0.29694												0.978944
									0.209826												0.342418												0.951403
									0.21609												0.32709
									0.222187												0.377363												0.892991
									0.121567												0.380488												0.798511
									0.089987												0.28264												0.775449
									0.102722												0.453392												0.873538
									-0.0117182												0.397442												0.751567
									0.0497918												0.346126												0.868378
									0.581623												0.407829												0.835239
									0.839511												0.523736												0.884904
									0.496956												0.411945												0.859741
									0.0992311												0.384312												0.720633
									0.0504802												0.368384												0.805839
									0.223563												0.420447												0.789704
									0.182363												0.472436												0.843848
									0.709219												0.370715												0.971645
									0.862093												0.385392												0.896713
									-0.0754273												0.384058												0.892102
									0.437459												0.481097												0.697401
									0.40962												0.370472												0.865916
									0.494559												0.323384												0.746876
									0.086876												0.451049												0.746926
									0.312571												0.552682												0.719016
									0.118689												0.339476												0.696977
									0.0719718												0.295483												0.711713
									0.240852												0.502273												0.807736
									0.0324295												0.553109												0.761162
									0.343616												0.539105												0.839267
									0.875492												0.352608												0.780304
									0.906774												0.485552												0.710891
									0.845792												0.398277												0.900915
									0.806163												0.5101												0.779519
									0.678087												0.415895												0.861484
																					0.512711
									0.095167												0.444596												0.923356
									0.213474												0.42035												0.973806
									0.0957305												0.557921												1.01409
									0.153277												0.423113												0.875578
									0.179625												0.46817												0.908415
									0.0174628												0.528074												0.90329
									0.288726												0.499256												0.930022
									-0.046846												0.500742												0.856034
									0.267695												0.353187												0.891189
									0.20139												0.555408												0.942733
									0.0258743												0.433483												0.94107
									0.148891												0.585358												0.918272
									0.129637												0.322815
									0.0922336												0.555262												0.841492
									-0.0357352												0.506954												0.88737
									0.0674713												0.523163												0.869653
									0.0670319												0.459904												0.871367
									0.041004												0.43086												0.892867
									0.0789815												0.48299												0.875923
									0.155497												0.449955												0.90004
									0.0184388												0.44024												0.903249
									0.114974												0.546877												0.843843
									0.0260481												0.445379												0.860393
									0.220829												0.519767												0.872913
									0.0907107												0.339171												0.8349
									0.594011												0.486454												0.88516
									0.824887												0.474439												0.866476
									0.553644												0.454749												0.87911
									0.528815												0.443084												0.8213
									0.957366												0.517068												0.892984
									0.515399												0.416043												0.874253
									0.254371												0.514927												0.813088
									0.396293												0.492699												0.851182
									0.822982												0.572779												0.823276
									0.929021												0.421299												0.839737
									0.798067												0.414526												0.829579
									1.00421												0.51271												0.883077
									0.8314												0.598969												0.818865
									0.84847												0.349125												0.859265
									0.615539												0.423552												0.900497
									0.272112												0.458809												0.925057
									0.0497704												0.469072												0.926375
									0.0602447												0.573832												0.866939
									0.0469729												0.491491												0.873736
									0.0719565												0.372414												0.930826
									0.0416674												0.520307												0.89221
									0.163554												0.52605												0.957617
									0.249813												0.467281												0.885892
									0.153057												0.433956												0.871584
									0.639704												0.495135												0.916955
									0.869675												0.511038												0.870946
									0.805528												0.559646												0.932844
									0.849904												0.446885												0.854777
									0.907277												0.46976												0.910427
									0.870461												0.553654												1.08623
									0.935828												0.406255												0.727523
									0.783102												0.437611												0.744564
									0.963554												0.538199												1.00946
									0.938294												0.531329												1.07528
									0.844236												0.528008												1.14976
									0.95824												0.394381												0.935637
									0.884399												0.48677
																					0.483668												0.863815
									0.280377												0.560972												0.97749
									0.211103												0.421099												0.866584
									0.0956023												0.47474												0.860589
									0.381352												0.565755												0.979413
									0.0861345												0.482928												0.937966
									0.221186												0.539634												0.857437
									0.15366												0.469929												0.834617
									0.162566												0.435146												0.794942
									0.145352												0.439529												0.909516
									0.229689												0.452046												0.933244
									0.347066												0.353326												0.796102
									0.0750411												0.565918												0.864576
									0.0147403												0.578026												0.789569
									0.188021												0.567904												0.851432
									0.319606												0.479332												0.874571
									0.170375												0.51313												0.837783
									0.200746												0.56011												0.991367
									0.10798												0.458775												0.889074
									0.142183												0.520848												0.88928
									0.273179												0.542133												0.935239
									0.620019												0.494705												0.86082
									0.132778												0.503245												0.89205
									0.161379												0.595966												0.986916
									0.210909												0.361042												0.651508
									0.235915												0.604182												0.771957
									0.173987												0.533933												0.636414
									0.541724												0.375728												0.797405
									0.859721												0.52259												0.79337
									1.10443																								0.679058
									1.04364												0.596063
									0.533065												0.632712												0.963237
									0.0195512												0.475838												0.902242
									0.0737783												0.476223												0.878311
									0.155353												0.622155												0.939156
									0.12494												0.511196												0.951404
									0.205781												0.516417												0.870763
									0.311663												0.50491												0.836769
									0.672152												0.579388												0.928797
									1.10308												0.500309												0.962975
									1.01856												0.452046												0.876009
									0.552782												0.488088												0.836161
									0.183701												0.491234												0.790769
									0.26828												0.577351												0.953096
									0.353001												0.62703												0.88981
									0.212157												0.45619												0.91579
									0.19027												0.566913												0.954434
									0.17122												0.710798												0.979749
									0.76661												0.495046												0.743188
									0.931297												0.748104												0.914829
									0.983177												0.522613												0.872977
									0.767354												0.587341												0.847111
									0.189294												0.660256												0.867315
									0.243868												0.575575												0.873806
									0.117608												0.600061												0.855249
									0.162803												0.543551												0.860697
									0.606485												0.728219												1.04579
									0.985929												0.626011												0.916934
									0.883984												0.494664												0.870552
									1.02863												0.709458												0.833734
									0.908275												0.779518												0.833786
									1.07483												0.441633												0.820766
									0.927279												0.66727												0.829941
									0.96555												0.553511												0.950453
									0.925875												0.558038												0.916218
									0.289351												0.614945												0.834512
									0.739147												0.551769												0.929202
									1.00604												0.642462												0.822378
									0.260158												0.654245
									0.414458												0.542464												1.01689
									0.093983												0.610823												0.973923
									0.148409												0.411006												0.968531
									0.137094												0.521033												0.947535
									0.201607												0.577566												1.02872
									0.132207												0.70682												0.94653
									0.16732												0.510521												1.00161
									0.138727												0.552229												0.977776
									0.15513												0.622455												1.07439
																					0.692598												1.09942
									0.0809233												0.525861												0.918032
									0.0732912												0.56266												1.08807
									0.04241												0.577032												1.01489
									0.0592879												0.651107												1.0892
									0.693364												0.53619												1.00538
									0.857169												0.677667												1.00991
									-2.26924e-05												0.605375												0.939488
									0.0789527												0.630919												0.983513
									0.0629928												0.637399												1.02625
									-0.0708067												0.725671
									0.16432												0.633951												0.982258
									0.090792												0.514981												0.990369
									0.143845												0.526879												0.936138
									0.386474												0.611749												0.955882
									0.916241												0.631345												0.93257
									0.117393												0.570788												0.876272
									0.857373												0.583852												0.900577
									0.80461												0.49925												0.912329
									1.01169												0.541359												0.99056
									0.864855												0.414533												1.0082
									0.947527												0.651517												0.958521
									0.991877												0.534405												0.957852
									0.407731												0.675523												0.953252
									0.341903												0.589814												0.969106
									0.383969												0.578623												0.939352
									0.282659												0.651748												0.980785
									0.197964												0.515868												0.978349
									0.00505973												0.627254												1.13937
									0.111692												0.511822
									0.490018												0.769604												1.04636
									0.573176												0.596323												0.959834
									0.365269												0.495258												0.891569
									0.999319												0.610522												1.00194
									0.984128												0.570271												0.92206
									0.931704												0.494896												0.963305
									0.90907												0.515346												0.961728
									0.659731												0.549462												0.909412
									0.0676086												0.500978												0.97401
									0.154063												0.478692												0.946609
									0.0761892												0.492201
									0.106562												0.548533												1.01096
									0.0318406												0.502218												1.02439
									0.430013												0.530944												0.881901
									0.0858003												0.543717												1.00941
									0.237701												0.664857												0.961551
									0.887408												0.549613												1.00157
									0.851642												0.691168												0.985882
									0.894791												0.447297												0.910317
									0.696054												0.500629												0.986992
									-0.0492517												0.508003												0.748777
									0.265952												0.715838												0.951567
									0.215689												0.584298												0.93653
									0.153082												0.607287												1.03587
									0.143347												0.617074												1.00327
									0.713273												0.64844												0.944796
									0.0573963												0.635267												1.03751
									1.0426												0.478952												0.956301
									0.986102												0.626667												1.03704
									0.959376												0.484102												0.957354
									0.241895												0.520219												0.612558
									0.176365												0.594431												0.960223
									0.092263												0.487828												1.09552
																					0.458555												1.02472
									0.136654												0.507066
									0.149773												0.664993												0.99384
									0.260324												0.697976												0.968544
									0.162856												0.47801												1.0437
									0.1613												0.48422												0.954755
									0.200931												0.619154												0.982368
									0.248764												0.742299												0.973896
									0.361164												0.640548												0.98742
									0.140916												0.765649												1.11238
									0.100406												0.531931												0.906335
									0.0704391												0.610174												0.992035
									0.124446												0.592105												0.971336
									0.160212												0.54332
									0.17035												0.551676												0.713131
									0.140208												0.587169												0.936214
									0.126226												0.427686												0.838063
									0.152452												0.495572												1.01512
									0.154958												0.546593												0.916978
									0.132956												0.556848												0.914969
									0.164074												0.582187												0.842408
									0.0778468												0.531576												0.992516
									0.105192												0.796637												0.934761
									0.0985603												0.51797												1.05526
									0.200704												0.459045												0.906044
									0.211803												0.445869												0.958986
									0.147545												0.610213												0.996851
									0.138864												0.268531												1.01575
									0.154581												0.221864												0.921976
									0.163088																								0.991251
									0.113264												0.37881												0.961398
									0.0213182												0.3627												0.766333
									0.086322												0.351252												0.833217
									0.11635												0.229535												0.936294
									0.156547												0.360224												0.865147
									0.191933												0.286051												0.88226
									0.0784103												0.304301												0.816298
									0.818558												0.344009												0.777325
									0.970817												0.382884												0.945061
									0.806768												0.413697												0.936011
									0.955639												0.308692												0.888419
									0.868621												0.383632												0.86707
									0.821856												0.446434												0.89357
									0.856475												0.348252												0.902584
									0.0784696												0.29025												0.885081
									0.135985												0.225556												0.979018
									0.190678												0.348615												0.920466
									0.107693												0.326744												0.904719
									0.179378												0.318919												0.606299
									0.0575921												0.371525
									0.11416												0.339454												0.876957
									0.17954												0.309427												0.933205
									0.130896												0.386447												0.954293
									0.128551												0.303087												0.970955
									0.178983												0.353545												1.06791
									-0.00699622												0.351437												0.931666
									0.107443												0.253974												0.990436
									0.156796												0.335884												0.954808
									0.0604399												0.349183												0.976099
									0.0963128												0.394306												1.05214
									0.0608859												0.238091												1.00853
									0.139184												0.458889												1.15921
									0.035792												0.374169												1.0052
									0.0703806												0.244465												1.06218
									0.144806												0.360561												1.01349
									0.05871												0.311617												1.00225
									0.0834501												0.336713												0.862824
									0.0622709												0.337837												1.0009
									0.0989088												0.293413												1.08282
									0.147337												0.455193												0.973306
									0.414776												0.344586												0.877418
									0.927103												0.25338												0.959565
									0.901764												0.347637												1.03092
									0.830313												0.280896												1.02344
									0.962307												0.310574												1.01628
									0.884481												0.314471												1.02087
									0.959277												0.303097												1.05228
									0.837394												0.23784												1.13282
									0.943015																								0.946426
									0.877791												0.423045
									0.976926												0.487278
									0.967075												0.378738
									0.914012												0.410252
									0.928569												0.44271
									0.935552												0.473849
									0.875007												0.472156
									0.855383												0.451869
									0.964927												0.491437
									0.817833												0.525878
									0.876228												0.503312
									1.05345												0.41943
									0.952505												0.517363
									0.849119												0.338659
									0.892587												0.441814
									1.06578												0.427771
									0.851533												0.476658
									1.01655												0.485092
									0.949987												0.499078
									0.871681												0.436171
									0.917683												0.413562
									0.99136												0.456517
									0.878724												0.470256
									0.930855												0.460939
									0.950302												0.432625
									0.946464												0.430331
									0.963791												0.511745
									0.930588												0.457234
									0.983154												0.523286
									0.796611												0.477544
									1.0255												0.460694
									1.00912												0.498518
									0.903398												0.439254
									0.950654												0.422077
									0.956319												0.391836
									1.00065												0.4472
									0.830196												0.419742
									0.960901												0.563473
									1.02139												0.50578
									0.933759												0.443309
									0.975618												0.409459
									0.806618												0.512793
									0.929937												0.516725
									0.910006												0.419176
									0.860183												0.425473
									0.813686												0.487288
									0.894803												0.512355
									1.17637												0.404814
									0.86304												0.492513
									0.919862												0.440007
									0.883046												0.498877
									0.941962												0.464578
									0.971975												0.412594
									0.856146												0.398666
																					0.521516
									0.229173												0.482496
									0.0745249												0.51894
									0.107054												0.52571
									0.0730982												0.42186
									0.101323												0.478776
									0.0154279												0.446019
									0.112466												0.403747
									0.195303												0.478157
									0.15677												0.408209
									0.148322												0.503189
									0.116716												0.463873
									0.144544												0.430511
									0.141576												0.501458
									0.149248												0.523108
									0.077673												0.495436
									0.212051												0.417075
									0.317957												0.419202
									0.955078												0.534608
									0.186638												0.536019
									0.14618												0.446419
									0.183185
									0.920474												0.541986
									0.830899												0.552491
									0.145867												0.569691
									0.144505												0.615551
									0.0620962												0.731252
									0.135169												0.518517
									0.486534												0.574333
									0.0917085												0.591969
									0.167826												0.607685
									0.12081												0.672368
									0.0898067												0.603065
									0.0126233												0.625879
									0.0559786												0.591103
									0.103908												0.67363
									0.111049												0.620647
									0.160184												0.664101
									0.0737323												0.580512
									0.0372855												0.707407
									0.0757287												0.568148
									0.476078												0.683366
									1.02572												0.619219
									0.922761												0.693122
									0.9293												0.558724
									0.904537												0.621333
									0.83013												0.598427
									0.926391												0.631022
									1.04916												0.598848
									0.769823												0.686507
									1.10067												0.688146
									1.02636												0.746326
									0.846505												0.591235
									0.988858												0.558307
									0.971966												0.60064
									0.852017												0.738767
									0.82541												0.732715
																					0.484005
									0.642734												0.5859
									0.252054												0.579031
									0.211041												0.752742
									0.524743												0.750368
									1.15308												0.555493
									0.866666												0.648701
									0.883948												0.729944
									1.03941												0.700903
									0.868209												0.407686
									1.07585												0.562171
									0.54752												0.604569
									0.160652												0.566755
									0.186434												0.617753
									0.279438												0.643943
									0.26359												0.527863
									0.204861												0.70758
									0.0965749												0.537178
									0.1078												0.585296
									0.304619												0.741658
									0.235403												0.732986
									0.0444875												0.673982
									0.22038												0.542953
									0.252354												0.623155
									0.197002												0.581956
									0.123207												0.632927
									0.112182												0.627226
									0.24328												0.642976
									0.211151												0.749132
									0.140478												0.642455
									0.162471												0.546212
									0.161424												0.681957
									0.472737												0.535953
									0.965271												0.536389
									0.900993												0.609688
									0.492979												0.649653
									0.16622												0.642856
									0.144672												0.568927
									0.297833												0.700078
									0.712857												0.639165
									0.93931												0.714788
									0.640631												0.606425
									0.18714												0.667336
									0.111054												0.563755
									0.131415												0.658336
									0.699161												0.677073
									0.940539												0.709047
									1.03965												0.555303
									1.00059												0.638962
									0.830196												0.599914
									0.231409												0.630199
									0.232776												0.511815
									0.168523												0.666892
									0.180348												0.653504
									0.522403												0.697202
									0.997089												0.573902
									0.960134												0.612189
									0.847378												0.576674
									0.90156												0.605523
									0.30996												0.564103
									0.387301												0.5623
									0.10928												0.615944
									0.275867												0.608116
									0.14559												0.48422
									0.145638												0.490736
									0.22829												0.579758
									0.100276												0.598247
									0.142098												0.580712
																					0.579001
									0.488329												0.576326
									0.908099												0.760113
									0.881655												0.597479
									0.980786												0.69573
									0.998585												0.507008
									0.320276												0.612353
									0.188295												0.517818
									0.0724268												0.561678
									0.110909												0.57663
									0.374227												0.637041
									0.153585												0.532789
									0.0829231												0.466575
									0.281128												0.56593
									0.584174												0.631363
									0.611582												0.584923
									0.0212998												0.572834
									0.46493												0.550013
									0.267631
									0.603387												0.497607
									0.934224												0.386466
									1.04915												0.525871
									0.96913												0.497692
									0.975165												0.502247
									0.463231												0.497326
									0.262562												0.392513
									0.214795												0.483875
									0.198073												0.472488
									0.166378												0.522457
									0.235046												0.508059
									0.293309												0.40241
									0.178063												0.519848
									0.193021												0.535451
									0.254847												0.475568
									0.835007												0.472778
									0.852977												0.5753
									1.03906												0.4836
									0.993431												0.595648
									1.05782												0.549006
									0.853133												0.456693
									0.24845												0.440034
									0.149922												0.556169
									0.229181												0.473299
									0.0258284												0.537764
									0.249702												0.495282
									0.0957037												0.456029
									0.378716												0.591592
									0.508313												0.451281
									1.0278												0.496867
									1.00866												0.479935
									0.291829												0.566596
									0.167768												0.565378
									0.00887717												0.49507
									0.0899762												0.499951
									0.23747												0.478413
									0.162047												0.48701
									0.166166												0.501605
									0.524923												0.509961
									0.672918												0.474917
									0.2272												0.510637
									0.118912												0.511845
									0.930599
									1.00222												0.632026
									0.977288												0.522113
									0.663111												0.427739
									0.252919												0.663801
									0.153598												0.616697
									0.550598												0.628058
									0.468001												0.601171
									0.201157												0.527163
									0.342985												0.542564
									0.180317												0.651
									0.168963												0.608445
									0.169234												0.507326
									0.221536												0.63747
									0.892563												0.449835
									0.540071												0.564718
									0.267555												0.664833
									0.446634												0.624103
									0.573578												0.588336
									0.0486634												0.730634
									0.127689												0.543378
									0.142365												0.560128
									0.956917												0.553136
									1.01991												0.626681
									0.378256												0.720062
									0.53407												0.476092
									0.338273												0.56245
									0.418428												0.546414
									0.106787												0.58632
									0.0976247												0.322195
									0.0876162												0.297035
									0.197555												0.396719
									0.284651
									0.269463												0.556185
									0.0723113												0.6041
									0.503549												0.633824
									0.923798												0.528004
									0.956007												0.525472
									1.02582												0.616937
									0.949332												0.559427
									0.996873												0.621338
									0.611451												0.523578
									0.248232												0.49911
									0.168229												0.653089
									0.183802												0.622323
									0.0501092												0.607139
									0.149573												0.712816
									0.372525												0.564106
									0.997025												0.53957
									0.996634												0.613439
									0.890047												0.649463
									0.928298												0.644489
									0.854758												0.537455
									0.692697												0.607985
									0.245255												0.502154
									0.114698												0.58025
									0.146441												0.505974
									0.235719												0.619331
									0.23711												0.542346
									0.0845808												0.56559
									0.227805												0.522408
									0.158195												0.498444
									0.0839832
									0.125458												0.568093
									0.233875												0.580164
									0.217153												0.524901
									0.772594												0.548412
									0.956933												0.604242
									0.998923												0.512898
									1.18833												0.553857
									0.250241												0.563022
									0.273098												0.499216
									0.180524												0.584398
									0.24039												0.571238
									0.214626												0.541931
									0.103164												0.569779
									0.161682												0.620638
									0.352271												0.51686
									1.04786												0.59049
									0.406162												0.494754
									0.737915												0.543571
									0.741905												0.497215
									0.250606												0.570037
									-0.00682465												0.568896
									0.21253												0.60348
									0.260453												0.501276
									-0.0572989												0.589253
									0.285152												0.668547
									0.203267												0.525588
									0.192106												0.600704
																					0.49901
									0.19585												0.537789
									0.26523												0.507775
									0.181955												0.601153
									0.245673												0.579954
									0.278208												0.648326
									0.235096												0.555247
									0.22382												0.610839
									0.210434												0.561875
									0.272196												0.564582
									0.942349												0.524278
									1.03326												0.516521
									0.969808												0.552838
									0.919251												0.604804
									0.328625												0.548696
									0.34215												0.598403
									0.0812555												0.554126
									0.222094												0.278662
									0.223197												0.442159
									0.447549												0.24033
									0.111294												0.763422
									0.287272												0.316721
[truncated: 510 more rows]
